# Supplementary material for: MRE11 Is Crucial for Malaria Parasite Transmission and Its Absence Affects Expression of Interconnected Networks of Key Genes Essential for Life
Source: Cells. 2020 Dec 3;9(12):2590. doi: 10.3390/cells9122590 (PMC7761864; doi:10.3390/cells9122590)
Supplement: Supplementary file 1 [file cells-09-02590-s001.zip]

Archive with 5 entries (5 files):
- Data file S1.pdf
- S1-WT.avi
- S2-KO.avi
- Supplementary Materials.docx
- Table S1.xlsx
