# Supplementary material for: MRE11 Is Crucial for Malaria Parasite Transmission and Its Absence Affects Expression of Interconnected Networks of Key Genes Essential for Life
Source: Cells. 2020 Dec 3;9(12):2590. doi: 10.3390/cells9122590 (PMC7761864; doi:10.3390/cells9122590)
Supplement: Supplementary file 1 [file cells-09-02590-s001.zip › Table S1.xlsx]

## Sheet: MRE11_Ag_DEG
Group	Shortname	gene_id	WT-GFP FPKM	Δmre11 FPKM	log2_fold_change	test_stat	p_value	q_value	product
		PBANKA_146570	113.452	2.86244	-5.3087	-8.52742	5e-05	0.000264243	fam-a protein
		PBANKA_011070	279.168	12.1746	-4.51919	-10.8198	5e-05	0.000264243	conserved Plasmodium protein, unknown function
		PBANKA_052300	28.0533	1.59008	-4.141	-5.2637	0.01255	0.0326762	conserved Plasmodium protein, unknown function
		PBANKA_102910	48.4929	2.87682	-4.07522	-6.85042	0.00015	0.000712687	conserved Plasmodium protein, unknown function
		PBANKA_120400	36.5143	2.17194	-4.07141	-7.37681	0.00045	0.00187247	conserved Plasmodium protein, unknown function
		PBANKA_110070	29.0376	1.77728	-4.03018	-5.90141	5e-05	0.000264243	fam-a protein
		PBANKA_112500	22.1344	1.60497	-3.78567	-6.36415	5e-05	0.000264243	conserved Plasmodium protein, unknown function
ribonucleoprotein biogenesis	BCP1	PBANKA_133910	56.7482	4.77824	-3.57002	-6.95415	5e-05	0.000264243	protein BCP1, putative
		PBANKA_072280	42.5582	3.67397	-3.53403	-6.28112	5e-05	0.000264243	fam-b protein
		PBANKA_146430	16.4039	1.4424	-3.50749	-4.82707	0.00475	0.0142841	conserved Plasmodium protein, unknown function
		PBANKA_052230	304.274	31.1042	-3.29019	-20.8904	0.0001	0.000496835	conserved Plasmodium protein, unknown function
		PBANKA_071510	9.2586	0.966789	-3.25952	-4.59978	0.0004	0.00169126	ubiquitin, putative
		PBANKA_136270	79.7635	8.65014	-3.20493	-7.78634	5e-05	0.000264243	conserved Plasmodium protein, unknown function
		PBANKA_090290	12.373	1.46464	-3.07858	-3.81676	0.00955	0.025889	conserved Plasmodium protein, unknown function
cell adhesion	PBANKA_111950	PBANKA_111950	5.43445	0.718924	-2.91822	-4.378	5e-05	0.000264243	conserved Plasmodium protein, unknown function
		PBANKA_061120	8.2145	1.09308	-2.90978	-4.81146	0.00015	0.000712687	conserved protein, unknown function
		PBANKA_120020	23.0002	3.08728	-2.89724	-4.90578	5e-05	0.000264243	fam-b protein
		PBANKA_051640	36.2498	4.87577	-2.89427	-6.25634	5e-05	0.000264243	conserved protein, unknown function
		PBANKA_114110	10.6922	1.48269	-2.85027	-5.02541	5e-05	0.000264243	conserved Plasmodium protein, unknown function
		PBANKA_082040	6.09825	0.863669	-2.81985	-3.92975	0.0007	0.00274668	major facilitator superfamily domain-containing protein, putative
		PBANKA_141620	19.1521	2.75237	-2.79876	-4.68572	0.002	0.00680421	conserved Plasmodium protein, unknown function
ribonucleoprotein biogenesis	AKLP1	PBANKA_020280	28.9718	4.24198	-2.77184	-5.14013	5e-05	0.000264243	adenylate kinase-like protein 1, putative
Fe-S cluster DNA repair	GLP3	PBANKA_121970	22.3817	3.38036	-2.72707	-4.70374	0.00015	0.000712687	glutaredoxin-like protein
		PBANKA_124090	15.9386	2.48842	-2.67922	-4.73644	5e-05	0.000264243	conserved Plasmodium protein, unknown function
ribonucleoprotein biogenesis	PBANKA_133020	PBANKA_133020	37.6502	5.92214	-2.66847	-6.47914	5e-05	0.000264243	conserved Plasmodium protein, unknown function
		PBANKA_111200	14.7293	2.40805	-2.61275	-4.02219	0.00025	0.00112009	conserved Plasmodium protein, unknown function
		PBANKA_000120	16.6388	2.95139	-2.49508	-4.3234	0.00025	0.00112009	fam-a protein, pseudogene
		PBANKA_093620	24.2433	4.51495	-2.42481	-4.99459	0.00015	0.000712687	conserved Plasmodium protein, unknown function
		PBANKA_083200	27.2996	5.10679	-2.41839	-4.88962	5e-05	0.000264243	selenoprotein, putative
		PBANKA_020670	112.145	20.988	-2.41773	-4.27446	5e-05	0.000264243	conserved Plasmodium protein, unknown function
		PBANKA_145900	27.6111	5.20149	-2.40825	-5.20812	5e-05	0.000264243	ankyrin-repeat protein, putative
		PBANKA_122430	10.3854	1.96855	-2.39935	-3.38746	0.0088	0.02415	UDP-N-acetylglucosamine transferase subunit ALG13, putative
		PBANKA_071860	9.56517	1.81655	-2.39659	-3.58935	0.00105	0.00390657	prohibitin-like protein PHBL
		PBANKA_114120	12.0175	2.31877	-2.37371	-4.31721	5e-05	0.000264243	ubiquitin-activating enzyme, putative
		PBANKA_061800	33.1481	6.44469	-2.36274	-4.90883	0.0008	0.00308326	conserved Plasmodium protein, unknown function
		PBANKA_093630	29.471	5.7367	-2.361	-5.01628	5e-05	0.000264243	protein transport protein BOS1, putative
ribonucleoprotein biogenesis	NOC2	PBANKA_135370	167.949	32.907	-2.35155	-4.49702	5e-05	0.000264243	nucleolar complex protein 2, putative
		PBANKA_082510	10.2618	2.08086	-2.30203	-4.2775	5e-05	0.000264243	heptatricopeptide repeat-containing protein, putative
Fe-S cluster DNA repair	MTHFD2	PBANKA_112950	34.8887	7.36604	-2.2438	-5.50263	5e-05	0.000264243	bifunctional methylenetetrahydrofolate dehydrogenase/cyclohydrolase, putative
		PBANKA_120380	504.62	108.088	-2.223	-4.16669	0.0002	0.000920467	DnaJ protein, putative
		PBANKA_144180	33.5308	7.22099	-2.21522	-4.55314	0.00045	0.00187247	conserved Plasmodium protein, unknown function
cell adhesion	PBANKA_122940	PBANKA_122940	26.1909	5.65547	-2.21135	-5.14892	5e-05	0.000264243	conserved Plasmodium protein, unknown function
		PBANKA_131360	16.3808	3.54785	-2.20699	-4.33594	0.00015	0.000712687	conserved protein, unknown function
		PBANKA_100090	17.7287	3.9121	-2.18007	-4.17945	0.00425	0.0129866	conserved Plasmodium protein, unknown function
		PBANKA_061290	152.684	33.9521	-2.16897	-6.59766	5e-05	0.000264243	conserved Plasmodium protein, unknown function
		PBANKA_134490	20.1997	4.54921	-2.15065	-4.72892	5e-05	0.000264243	conserved Plasmodium protein, unknown function
cell adhesion	ROP	PBANKA_132350	30.6476	7.0049	-2.12934	-4.55847	0.00015	0.000712687	rhoptry protein, putative
		PBANKA_051510	32.6793	7.5137	-2.12078	-4.49974	5e-05	0.000264243	conserved Plasmodium protein, unknown function
cell adhesion	CDPK5	PBANKA_135150	31.234	7.25278	-2.10651	-4.58809	5e-05	0.000264243	calcium-dependent protein kinase 5
		PBANKA_031570	19.8181	4.63222	-2.09704	-4.33809	0.00645	0.0185387	conserved Plasmodium protein, unknown function
		PBANKA_040010	2.68431	0.628493	-2.09458	-2.14451	0.00245	0.00809695	PIR protein
		PBANKA_124700	7.9598	1.92187	-2.05022	-2.97405	5e-05	0.000264243	PIR protein
		PBANKA_081480	1797.98	442.388	-2.02299	-12.4936	5e-05	0.000264243	conserved Plasmodium protein, unknown function
		PBANKA_146030	4.3656	1.07734	-2.0187	-3.13445	0.0026	0.00852581	GPI mannosyltransferase 2, putative
		PBANKA_072160	8.94296	2.20981	-2.01683	-3.81038	0.0001	0.000496835	conserved Plasmodium protein, unknown function
ribonucleoprotein biogenesis	DDX27	PBANKA_110380	252.97	63.1624	-2.00183	-5.36652	5e-05	0.000264243	ATP-dependent RNA helicase DDX27, putative
		PBANKA_090320	47.3375	11.9198	-1.98962	-5.20135	5e-05	0.000264243	conserved Plasmodium protein, unknown function
		PBANKA_041260	4.30956	1.09907	-1.97126	-2.96352	0.00285	0.0092186	conserved Plasmodium protein, unknown function
		PBANKA_134210	3.64512	0.932196	-1.96726	-3.58638	0.0006	0.00240501	conserved Plasmodium protein, unknown function
		PBANKA_122230	113.364	29.8737	-1.92401	-5.5417	5e-05	0.000264243	coatomer subunit epsilon, putative
		PBANKA_142570	7.1493	1.89752	-1.91369	-3.33213	0.00075	0.00291682	conserved Plasmodium protein, unknown function
		PBANKA_020430	40.5377	10.7938	-1.90906	-5.02839	5e-05	0.000264243	fatty acid elongation protein, GNS1/SUR4 family, putative, pseudogene
spliceosome machinery	DRN1	PBANKA_143560	69.7888	19.2583	-1.85752	-3.9959	5e-05	0.000264243	debranching enzyme-associated ribonuclease, putative
		PBANKA_121450	6.26252	1.73019	-1.85581	-2.74763	0.01585	0.0398162	conserved Plasmodium protein, unknown function
		PBANKA_142460	102.146	28.5143	-1.84088	-4.55204	5e-05	0.000264243	conserved protein, unknown function
		PBANKA_120390	32.23	9.06307	-1.83033	-4.38298	5e-05	0.000264243	peptidase, putative
		PBANKA_010695	22.68	6.399	-1.8255	-4.22008	5e-05	0.000264243	sorting assembly machinery 50 kDa subunit, putative
		PBANKA_146590	5.54732	1.57321	-1.81808	-2.49489	0.0001	0.000496835	PIR protein
cell adhesion	PBANKA_091240	PBANKA_091240	58.8241	16.8586	-1.80293	-3.0473	5e-05	0.000264243	conserved Plasmodium protein, unknown function
		PBANKA_083350	5.40964	1.55166	-1.80172	-3.48236	0.0007	0.00274668	conserved Plasmodium protein, unknown function
		PBANKA_052350	18.3882	5.30191	-1.7942	-3.48947	0.0065	0.0186611	AP-4 complex subunit sigma, putative
		PBANKA_071710	17.693	5.11852	-1.78938	-3.67844	0.0002	0.000920467	conserved protein, unknown function
		PBANKA_112840	21.0814	6.13706	-1.78035	-3.75046	0.0006	0.00240501	RNA-binding protein, putative
		PBANKA_114540	315.959	92.042	-1.77937	-2.37569	0.0005	0.00205288	Plasmodium exported protein (PHIST), unknown function
ribonucleoprotein biogenesis	PBANKA_040090	PBANKA_040090	40.9584	11.9446	-1.77781	-4.46406	5e-05	0.000264243	conserved protein, unknown function
		PBANKA_081790	116.707	34.1458	-1.77311	-4.21502	5e-05	0.000264243	zinc finger protein, putative
		PBANKA_124080	3.7216	1.09584	-1.76389	-2.96912	0.00355	0.0111283	RAP protein, putative
ribonucleoprotein biogenesis	RPL7-2	PBANKA_113120	41.6899	12.3332	-1.75715	-3.99368	5e-05	0.000264243	60S ribosomal protein L7-2, putative
		PBANKA_071000	39.9555	11.9049	-1.74684	-4.70403	5e-05	0.000264243	conserved Plasmodium protein, unknown function
		PBANKA_102250	103.495	30.9358	-1.74221	-3.32582	5e-05	0.000264243	surface protein P113
		PBANKA_112440	150.978	45.499	-1.73043	-4.99843	5e-05	0.000264243	conserved Plasmodium protein, unknown function
		PBANKA_040240	115.992	35.3336	-1.71491	-4.35177	5e-05	0.000264243	IBR domain protein, putative
		PBANKA_110130	247.239	75.336	-1.7145	-3.50506	5e-05	0.000264243	skeleton-binding protein 1
		PBANKA_141480	12101.5	3708.26	-1.70636	-4.84779	0.00615	0.0177985	conserved Plasmodium protein, unknown function
		PBANKA_104030	6.36616	1.95861	-1.70059	-2.4455	0.0152	0.03842	fam-b protein
ribonucleoprotein biogenesis	RPS30	PBANKA_031560	6820.59	2105.95	-1.69543	-22.7056	0.00035	0.00150351	40S ribosomal protein S30, putative
cell adhesion	FBXO6	PBANKA_082160	39.7598	12.2786	-1.69516	-4.54671	5e-05	0.000264243	CRAL/TRIO domain-containing protein, putative
		PBANKA_093820	165.977	51.5152	-1.68792	-4.9168	0.00015	0.000712687	conserved Plasmodium protein, unknown function
		PBANKA_062380	9.56026	2.96776	-1.68767	-2.82132	0.00335	0.0105903	PIR protein
		PBANKA_102720	15.4407	4.80344	-1.6846	-4.17217	5e-05	0.000264243	conserved Plasmodium protein, unknown function
		PBANKA_030870	42.4563	13.2102	-1.68432	-4.25266	5e-05	0.000264243	pseudouridine synthase, putative
		PBANKA_103460	14.7967	4.61443	-1.68105	-3.11502	5e-05	0.000264243	conserved Plasmodium protein, unknown function
		PBANKA_091950	12.6629	3.98896	-1.66652	-3.6348	0.0003	0.00131386	GPI-anchor transamidase, putative
		PBANKA_051370	4.40841	1.39351	-1.66154	-2.79712	0.00085	0.00325	conserved Plasmodium protein, unknown function
		PBANKA_114260	66.4144	21.0917	-1.65482	-4.29937	5e-05	0.000264243	conserved Plasmodium protein, unknown function
ribonucleoprotein biogenesis	RPP1	PBANKA_112050	7.93696	2.52745	-1.6509	-3.04572	0.0044	0.0133676	ribonuclease P/MRP protein subunit RPP1, putative
		PBANKA_092240	346.731	110.854	-1.64515	-5.66754	5e-05	0.000264243	XTBD domain-containing protein, putative
		PBANKA_051560	11.1605	3.56821	-1.64513	-2.91329	0.0005	0.00205288	conserved protein, unknown function
		PBANKA_041850	67.2463	21.5105	-1.64442	-2.7575	5e-05	0.000264243	Plasmodium exported protein, unknown function
		PBANKA_111900	8.00977	2.5634	-1.6437	-4.14656	0.0001	0.000496835	conserved Plasmodium protein, unknown function
		PBANKA_031480	1366.97	439.085	-1.63841	-3.40484	0.00205	0.00695008	conserved protein, unknown function
spliceosome machinery	TGS1	PBANKA_060150	46.5495	14.9974	-1.63405	-4.51238	0.0001	0.000496835	trimethylguanosine synthase, putative
		PBANKA_051000	3422.73	1105.43	-1.63054	-13.7726	0.0003	0.00131386	conserved protein, unknown function
		PBANKA_140880	26.9354	8.75799	-1.62083	-3.60458	0.00095	0.00357952	zinc finger protein, putative
		PBANKA_040850	4.50235	1.47039	-1.61448	-2.87839	0.0012	0.00438407	parasite-infected erythrocyte surface protein
		PBANKA_144390	217.169	70.9716	-1.6135	-3.42242	0.00015	0.000712687	conserved Plasmodium protein, unknown function
Fe-S cluster DNA repair	EXP1	PBANKA_092670	3374.11	1102.7	-1.61347	-2.9188	0.00405	0.0124611	exported protein 1
		PBANKA_081760	8.38032	2.74392	-1.61077	-2.46548	0.01475	0.037446	methyltransferase, putative
		PBANKA_124020	63.6289	20.8441	-1.61004	-4.34943	5e-05	0.000264243	7-helix-1 protein, putative
cell adhesion	AARP	PBANKA_052380	231.524	76.249	-1.60237	-3.68327	0.0002	0.000920467	apical asparagine-rich protein AARP, putative
		PBANKA_142860	189.928	62.8072	-1.59645	-5.65414	5e-05	0.000264243	SND2 domain-containing protein, putative
		PBANKA_031340	89.6393	29.8421	-1.58678	-2.53593	0.00025	0.00112009	autophagy-related protein 11, putative
		PBANKA_041190	10.0301	3.3551	-1.57991	-2.96632	0.0041	0.0125901	conserved Plasmodium protein, unknown function
ribonucleoprotein biogenesis	PBANKA_091200	PBANKA_091200	185.212	61.9921	-1.57902	-2.07686	0.00195	0.00665921	conserved Plasmodium protein, unknown function
		PBANKA_041370	24.2422	8.17686	-1.5679	-3.32472	0.0005	0.00205288	conserved Plasmodium protein, unknown function
		PBANKA_081010	12.9491	4.37583	-1.56522	-3.62635	0.0003	0.00131386	conserved Plasmodium protein, unknown function
		PBANKA_112540	62.5352	21.2898	-1.5545	-4.41178	0.0007	0.00274668	conserved Plasmodium protein, unknown function
		PBANKA_136500	3.77176	1.31051	-1.52511	-2.38901	0.0092	0.0250862	conserved Plasmodium protein, unknown function
		PBANKA_080200	38.787	13.4966	-1.52297	-2.69429	5e-05	0.000264243	conserved Plasmodium protein, unknown function
		PBANKA_114590	794.507	278.789	-1.51089	-2.21726	0.00225	0.00752461	membrane associated histidine-rich protein 1b
		PBANKA_111450	17.6005	6.1972	-1.50593	-3.34662	0.0013	0.00469728	conserved Plasmodium protein, unknown function
		PBANKA_040660	65.34	23.0975	-1.50023	-3.49752	5e-05	0.000264243	conserved Plasmodium protein, unknown function
		PBANKA_041020	11.1261	3.94379	-1.4963	-3.45568	0.0003	0.00131386	tetratricopeptide repeat protein, putative
		PBANKA_071740	25.3263	8.98462	-1.49511	-3.40745	0.004	0.0123265	coatomer subunit zeta, putative
		PBANKA_114660	7.9085	2.80685	-1.49445	-2.20554	0.0138	0.0353947	fam-b protein
		PBANKA_134890	144.706	51.6518	-1.48623	-3.37852	0.00015	0.000712687	chaperone binding protein, putative
ribonucleoprotein biogenesis	PBANKA_140750	PBANKA_140750	25.207	9.01658	-1.48317	-3.29941	0.00035	0.00150351	conserved protein, unknown function
cell adhesion	PBANKA_062290	PBANKA_062290	350.061	125.633	-1.47839	-6.68035	0.00025	0.00112009	conserved Plasmodium protein, unknown function
		PBANKA_081450	121.669	43.6982	-1.47732	-4.15342	0.0002	0.000920467	protease, putative
		PBANKA_083540	150.568	54.2171	-1.47359	-4.44939	0.00045	0.00187247	conserved Plasmodium protein, unknown function
		PBANKA_136320	32.8854	11.8822	-1.46865	-4.05026	0.00015	0.000712687	ubiquitin-activating enzyme E1, putative
		PBANKA_060900	4.80567	1.74041	-1.4653	-2.4163	0.0124	0.0323428	conserved Plasmodium protein, unknown function
		PBANKA_060870	50.2986	18.2477	-1.4628	-3.54819	0.00035	0.00150351	conserved Plasmodium protein, unknown function
		PBANKA_134480	6.54173	2.37672	-1.4607	-3.27518	0.0009	0.00341495	conserved Plasmodium protein, unknown function
		PBANKA_031130	11.0242	4.04158	-1.44768	-2.82187	0.00825	0.0228563	conserved Plasmodium protein, unknown function
		PBANKA_111840	9.74245	3.57849	-1.44493	-3.30307	0.00015	0.000712687	conserved Plasmodium protein, unknown function
		PBANKA_145130	13.3636	4.92418	-1.44035	-2.84599	0.00075	0.00291682	S-adenosyl-methyltransferase, putative
		PBANKA_144660	11.3482	4.19143	-1.43695	-3.29213	0.0002	0.000920467	WD repeat-containing protein, putative
cell adhesion	CS	PBANKA_040320	149.002	55.1267	-1.43451	-1.18032	0.00285	0.0092186	circumsporozoite (CS) protein
		PBANKA_102110	81.1683	30.2115	-1.42582	-3.77218	0.00025	0.00112009	DnaJ protein, putative
		PBANKA_111150	10.9094	4.0629	-1.42499	-3.71071	0.0026	0.00852581	conserved Plasmodium protein, unknown function
		PBANKA_093570	153.228	57.2671	-1.4199	-4.32878	0.00025	0.00112009	Josephin domain-containing protein, putative
ribonucleoprotein biogenesis	NOP52	PBANKA_083190	59.9417	22.6318	-1.40521	-3.4448	0.0002	0.000920467	nucleolar protein Nop52, putative
		PBANKA_121000	11.286	4.26481	-1.40398	-2.73104	0.00245	0.00809695	heptatricopeptide repeat-containing protein, putative
		PBANKA_050310	39.5584	14.9634	-1.40255	-3.9454	0.0003	0.00131386	conserved Plasmodium protein, unknown function
		PBANKA_135660	4.82035	1.82674	-1.39987	-2.27185	0.00625	0.0180438	UDP-N-acetylglucosamine pyrophosphorylase, putative
		PBANKA_110640	64.4254	24.4333	-1.39878	-2.84286	0.0003	0.00131386	transcription factor 25, putative
		PBANKA_111580	53.4611	20.2847	-1.39809	-3.36481	0.00075	0.00291682	conserved Plasmodium protein, unknown function
		PBANKA_122400	32.1055	12.327	-1.381	-3.23232	5e-05	0.000264243	conserved Plasmodium protein, unknown function
		PBANKA_060340	41.0728	15.7707	-1.38093	-3.57802	0.0005	0.00205288	conserved protein, unknown function
		PBANKA_030540	9.45268	3.63182	-1.38003	-3.27696	0.0001	0.000496835	conserved Plasmodium protein, unknown function
		PBANKA_122130	188.864	72.6042	-1.37922	-3.02586	0.00115	0.00422628	conserved Plasmodium protein, unknown function
		PBANKA_000220	7.62703	2.93585	-1.37734	-2.45654	0.00025	0.00112009	reticulocyte binding protein, putative
		PBANKA_143105	1532.61	593.869	-1.36777	-5.09817	0.00165	0.00576804	10 kDa chaperonin, putative
spliceosome machinery	RBPs1	PBANKA_091720	1697.92	659.871	-1.36351	-2.71673	0.0082	0.0227367	RNA-binding protein s1, putative
ribonucleoprotein biogenesis	RPS21	PBANKA_090500	1867.55	727.611	-1.35991	-8.04566	0.00115	0.00422628	40S ribosomal protein S21, putative
		PBANKA_130890	47.5155	18.525	-1.35893	-3.05938	0.00025	0.00112009	histidine--tRNA ligase, putative
		PBANKA_120970	15.6578	6.10792	-1.35813	-3.34707	0.00095	0.00357952	protein ARV1, putative
		PBANKA_121210	14.6705	5.7529	-1.35055	-2.62784	0.01155	0.0304429	conserved Plasmodium protein, unknown function
		PBANKA_110080	8.91448	3.5011	-1.34834	-2.47004	0.01355	0.0348484	PIR protein
spliceosome machinery	SNRNP27	PBANKA_071280	194.327	76.342	-1.34794	-1.63258	0.0024	0.00795586	U4/U6.U5 small nuclear ribonucleoprotein, putative
		PBANKA_030590	140.526	55.5736	-1.33837	-4.02355	0.00055	0.00223122	conserved Plasmodium protein, unknown function
		PBANKA_082880	4685.8	1867.32	-1.32733	-4.67976	0.0078	0.0217866	cytochrome c oxidase subunit 6B, putative
		PBANKA_051030	942.397	375.709	-1.32672	-3.49961	0.00265	0.00866773	conserved Plasmodium protein, unknown function
		PBANKA_110560	36.5045	14.5875	-1.32334	-3.2292	0.00135	0.00485188	conserved Plasmodium protein, unknown function
		PBANKA_000430	9.08919	3.64226	-1.31932	-2.18272	0.00755	0.0211908	PIR protein
		PBANKA_070860	27.5502	11.0437	-1.31884	-2.69691	0.0013	0.00469728	quinone oxidoreductase, putative
cell adhesion	GAMER	PBANKA_122540	519.326	208.789	-1.3146	-5.89697	0.00035	0.00150351	gamete release protein
ribonucleoprotein biogenesis	YTM1	PBANKA_112930	10.6645	4.28972	-1.31386	-2.70458	0.004	0.0123265	ribosome biogenesis protein YTM1, putative
ribonucleoprotein biogenesis	MAK16	PBANKA_030150	158.773	64.1708	-1.30698	-1.69225	0.00475	0.0142841	protein MAK16, putative
		PBANKA_132310	7.97604	3.22566	-1.30608	-2.78636	0.00165	0.00576804	conserved Plasmodium protein, unknown function
		PBANKA_103200	254.903	103.656	-1.29815	-4.97393	0.00055	0.00223122	conserved Plasmodium protein, unknown function
		PBANKA_141950	167.945	68.4837	-1.29416	-6.19066	0.0137	0.0351874	conserved protein, unknown function
		PBANKA_111120	95.9836	39.3636	-1.28592	-3.93668	0.0009	0.00341495	apical rhoptry neck protein, putative
cell adhesion	CAP380	PBANKA_121810	17.1353	7.02855	-1.28567	-2.60747	0.00025	0.00112009	oocyst capsule protein Cap380
		PBANKA_080920	31.3743	12.8886	-1.28349	-3.1229	0.00435	0.0132408	ribosomal protein L35, apicoplast, putative
		PBANKA_080880	31.8405	13.1544	-1.27531	-2.92457	0.00095	0.00357952	prefoldin-like protein, putative
		PBANKA_000130	2.76028	1.14172	-1.27361	-1.59199	0.01455	0.0370254	PIR protein
		PBANKA_144730	12.7771	5.29594	-1.2706	-2.76075	0.012	0.0314517	conserved Plasmodium protein, unknown function
ribonucleoprotein biogenesis	NOB1	PBANKA_072080	107.816	44.6978	-1.27029	-2.06512	0.00145	0.00515821	RNA-binding protein NOB1, putative
		PBANKA_090170	1511.35	627.694	-1.26771	-8.10406	0.0016	0.00561682	conserved Plasmodium protein, unknown function
		PBANKA_050640	7.33824	3.04795	-1.26759	-2.44827	0.0052	0.0154268	conserved Plasmodium protein, unknown function
cell adhesion	Pf34	PBANKA_072180	78.8562	32.8366	-1.26392	-3.55366	0.00025	0.00112009	apical merozoite protein, putative
Fe-S cluster DNA repair	FNR	PBANKA_112210	67.0734	27.9672	-1.26201	-3.41051	0.001	0.00374298	ferredoxin--NADP reductase, putative
		PBANKA_051210	42.4836	17.7435	-1.25962	-2.56007	0.00035	0.00150351	methyltransferase, putative
		PBANKA_011220	52.8404	22.1009	-1.25754	-2.07998	0.00045	0.00187247	myosin E, putative
		PBANKA_110980	30.8961	12.9801	-1.25112	-2.58838	0.00015	0.000712687	peptidyl-prolyl cis-trans isomerase, putative
		PBANKA_081490	5.81102	2.44551	-1.24866	-2.53589	0.00355	0.0111283	arginine--tRNA ligase, putative
cell adhesion	PBANKA_052370	PBANKA_052370	268.014	112.793	-1.24863	-2.81914	0.0003	0.00131386	conserved Plasmodium protein, unknown function
		PBANKA_000378	18.1328	7.63689	-1.24754	-2.40803	0.0102	0.0273862	fam-b protein
		PBANKA_061210	17.1591	7.23418	-1.24607	-3.06149	0.0006	0.00240501	conserved protein, unknown function
		PBANKA_082680	23.1931	9.78413	-1.24518	-2.9268	0.0003	0.00131386	protein kinase, putative
		PBANKA_145790	396.083	167.586	-1.2409	-2.63243	0.00245	0.00809695	conserved protein, unknown function
cell adhesion	PBANKA_140600	PBANKA_140600	114.804	48.5944	-1.24032	-5.42856	0.0112	0.0296571	conserved Plasmodium protein, unknown function
		PBANKA_111250	14.8638	6.30741	-1.23668	-3.26894	0.0008	0.00308326	conserved Plasmodium protein, unknown function
ribonucleoprotein biogenesis	SPT6	PBANKA_103600	125.672	53.7079	-1.22646	-2.18486	0.0041	0.0125901	transcription elongation factor SPT6, putative
		PBANKA_133980	12.8788	5.50631	-1.22584	-3.0135	0.00045	0.00187247	conserved Plasmodium protein, unknown function
		PBANKA_136340	86.5913	37.084	-1.22342	-3.42424	0.00045	0.00187247	conserved Plasmodium protein, unknown function
		PBANKA_102270	31.3632	13.4574	-1.22068	-3.46586	0.0005	0.00205288	protein GPR89, putative
		PBANKA_145140	19.7044	8.46184	-1.21947	-2.97144	0.00125	0.00454108	protein-S-isoprenylcysteine O-methyltransferase, putative
		PBANKA_081870	7.87702	3.38298	-1.21936	-2.07077	0.01485	0.0376654	GPN-loop GTPase, putative
spliceosome machinery	DBR1	PBANKA_135400	31.1608	13.3998	-1.21751	-2.43275	0.00105	0.00390657	RNA lariat debranching enzyme, putative
		PBANKA_111470	37.822	16.2674	-1.21724	-3.03973	0.0011	0.00406751	rhomboid protease ROM9
		PBANKA_110360	20.413	8.80516	-1.21307	-3.09537	0.0001	0.000496835	cation transporting P-ATPase, putative
		PBANKA_121530	12.0265	5.20137	-1.20925	-2.4721	0.00655	0.0187837	conserved Plasmodium protein, unknown function
		PBANKA_021490	54.8779	23.75	-1.2083	-2.54364	0.001	0.00374298	fam-a protein
		PBANKA_104020	10.6706	4.63696	-1.20239	-2.09092	0.01525	0.0385279	PIR protein
		PBANKA_070260	5.07579	2.207	-1.20154	-2.52923	0.01265	0.0328903	conserved Plasmodium protein, unknown function
spliceosome machinery	LSM7	PBANKA_060760	1081.07	470.15	-1.20127	-4.06091	0.0041	0.0125901	U6 snRNA-associated Sm-like protein LSm7, putative
spliceosome machinery	SNRPF	PBANKA_092150	783.87	341.41	-1.19911	-6.64876	0.00205	0.00695008	small nuclear ribonucleoprotein F, putative
cell adhesion	SOAP	PBANKA_103780	1259.06	549.784	-1.19541	-2.56614	0.0102	0.0273862	secreted ookinete adhesive protein
		PBANKA_132370	74.0748	32.4211	-1.19205	-2.9846	0.00035	0.00150351	FYVE and coiled-coil domain-containing protein, putative
		PBANKA_081660	45.5777	19.9706	-1.19045	-3.02475	0.002	0.00680421	conserved Plasmodium protein, unknown function
ribonucleoprotein biogenesis	TRM	PBANKA_092900	46.1116	20.211	-1.18999	-2.8816	0.00105	0.00390657	tRNA m(1)G methyltransferase, putative
		PBANKA_092060	143.259	62.874	-1.18809	-2.07592	0.0045	0.0136286	TFIIS central domain-containing protein, putative
		PBANKA_020780	44.4714	19.5418	-1.18632	-2.47458	0.0018	0.00621794	conserved protein, unknown function
		PBANKA_071050	14.9899	6.58993	-1.18566	-2.68571	0.0025	0.00824107	conserved Plasmodium protein, unknown function
		PBANKA_071900	166.551	73.2422	-1.18522	-4.02724	0.0021	0.00709361	#N/A
spliceosome machinery	PBANKA_071820	PBANKA_071820	53.2898	23.527	-1.17954	-2.66959	0.0013	0.00469728	conserved protein, unknown function
Fe-S cluster DNA repair	RAD14	PBANKA_122100	11.1882	4.9399	-1.17942	-2.22579	0.0122	0.0318945	DNA repair protein RAD14, putative
ribonucleoprotein biogenesis	THO2	PBANKA_146270	40.4047	17.8817	-1.17604	-2.92574	0.0004	0.00169126	THO complex subunit 2, putative
		PBANKA_121870	27.3677	12.1408	-1.17261	-2.86546	0.00135	0.00485188	conserved Plasmodium protein, unknown function
		PBANKA_051910	403.058	179.029	-1.17079	-1.48818	0.00495	0.0148015	conserved Plasmodium protein, unknown function
		PBANKA_101200	34.8191	15.5354	-1.16432	-2.87664	0.00445	0.0134976	SF-assemblin, putative
		PBANKA_030270	14.0711	6.28561	-1.16261	-2.25405	0.00955	0.025889	2-methoxy-6-polyprenyl-1,4-benzoquinol methylase, mitochondrial, putative
		PBANKA_144860	12.3622	5.52331	-1.16233	-2.63745	0.00515	0.0153019	conserved Plasmodium protein, unknown function
		PBANKA_021030	41.4911	18.5609	-1.16053	-3.10163	0.001	0.00374298	seipin domain-containing protein, putative
		PBANKA_040330	12.4337	5.56624	-1.15948	-2.73691	0.00065	0.0025779	conserved Plasmodium membrane protein, unknown function
		PBANKA_103400	298.658	134.237	-1.15371	-3.24542	0.0041	0.0125901	conserved Plasmodium protein, unknown function
		PBANKA_120920	18.7459	8.43743	-1.1517	-2.53506	0.00955	0.025889	50S ribosomal protein L22, mitochondrial, putative
		PBANKA_092120	471.395	212.21	-1.15144	-8.29325	0.00825	0.0228563	conserved Plasmodium protein, unknown function
		PBANKA_052150	11.5369	5.19567	-1.15088	-2.49351	0.0017	0.0059179	conserved Plasmodium protein, unknown function
ribonucleoprotein biogenesis	CARM1	PBANKA_142600	9.18614	4.13771	-1.15063	-2.25197	0.002	0.00680421	histone-arginine methyltransferase CARM1, putative
ribonucleoprotein biogenesis	ICT1	PBANKA_093040	89.8985	40.4986	-1.15043	-3.00156	0.0031	0.00991252	peptidyl-tRNA hydrolase ICT1, putative
ribonucleoprotein biogenesis	RPL37ae	PBANKA_030700	2927.03	1320.52	-1.14833	-4.26624	0.0095	0.0257741	60S ribosomal protein L37ae, putative
cell adhesion	PBANKA_083280	PBANKA_083280	85.5959	38.7131	-1.14472	-4.13199	0.00985	0.0265822	conserved Plasmodium protein, unknown function
ribonucleoprotein biogenesis	RRP5	PBANKA_103760	104.66	47.407	-1.14253	-2.37475	0.0022	0.00738179	rRNA biogenesis protein RRP5, putative
ribonucleoprotein biogenesis	IMG2	PBANKA_090490	514.744	233.219	-1.14217	-3.74354	0.00435	0.0132408	mitochondrial large subunit ribosomal protein, putative
		PBANKA_145260	156.181	71.1269	-1.13475	-3.43798	0.00045	0.00187247	calcyclin binding protein, putative
		PBANKA_080950	5.54672	2.52796	-1.13366	-1.89055	0.02015	0.0487102	apicoplast integral membrane protein, putative
		PBANKA_134220	3.79974	1.73712	-1.12921	-2.13346	0.0172	0.0426529	conserved Plasmodium protein, unknown function
		PBANKA_090470	23033.5	10547.6	-1.12683	-267.556	0.0157	0.0394989	60S ribosomal protein L41, putative
spliceosome machinery	MFAP	PBANKA_133940	354.332	162.579	-1.12396	-1.65168	0.0121	0.0316778	micro-fibrillar-associated protein, putative
		PBANKA_041010	28.7243	13.2263	-1.11886	-2.76518	0.0009	0.00341495	E3 ubiquitin-protein ligase, putative
		PBANKA_060360	119.383	54.9716	-1.11884	-3.37995	0.0052	0.0154268	conserved protein, unknown function
		PBANKA_121760	1793.46	828.512	-1.11415	-1.70093	0.01765	0.0435862	histone H2A.Z, putative
		PBANKA_093480	45.3745	20.9702	-1.11354	-3.03277	0.00105	0.00390657	conserved protein, unknown function
		PBANKA_041160	13.0784	6.04435	-1.11352	-2.58955	0.00165	0.00576804	conserved Plasmodium protein, unknown function
		PBANKA_146060	79.9399	36.951	-1.1133	-3.06608	0.0005	0.00205288	conserved Plasmodium protein, unknown function
cell adhesion	PBANKA_093060	PBANKA_093060	111.515	51.9851	-1.10106	-2.6928	0.0004	0.00169126	conserved Plasmodium protein, unknown function
		PBANKA_051330	9.89576	4.61882	-1.09929	-2.2852	0.0037	0.011528	conserved protein, unknown function
		PBANKA_123120	60.4988	28.2881	-1.09671	-2.99115	0.0022	0.00738179	phosducin-like protein 1, putative
		PBANKA_082400	42.2928	19.7822	-1.09621	-2.81466	0.0094	0.0255476	OTU domain-containing protein, putative
ribonucleoprotein biogenesis	UTP25	PBANKA_120340	30.0279	14.1024	-1.09037	-2.72719	0.0006	0.00240501	U3 small nucleolar RNA-associated protein 25, putative
		PBANKA_080240	4.11584	1.93438	-1.08931	-2.18848	0.0087	0.0239167	phosphopantetheine adenylyltransferase, putative
		PBANKA_123290	105.82	49.7387	-1.08917	-2.51863	0.003	0.00963758	protein AMR2, putative
Fe-S cluster DNA repair	ERCC1	PBANKA_030120	39.3215	18.5261	-1.08576	-2.59744	0.01115	0.0295428	ERCC1 nucleotide excision repair protein, putative
		PBANKA_083010	27.6859	13.0606	-1.08394	-2.8434	0.00275	0.00894214	conserved Plasmodium protein, unknown function
		PBANKA_112410	31.4344	14.8435	-1.08252	-2.49866	0.00275	0.00894214	conserved Plasmodium protein, unknown function
spliceosome machinery	SF3B5	PBANKA_113210	434.291	205.096	-1.08236	-5.42416	0.00705	0.0199973	splicing factor 3B subunit 5, putative
		PBANKA_051020	442.374	208.937	-1.0822	-2.18056	0.0069	0.0196312	conserved Plasmodium protein, unknown function
		PBANKA_110240	18.2295	8.61484	-1.08138	-2.38051	0.00755	0.0211908	conserved protein, unknown function
		PBANKA_082060	17.9704	8.49412	-1.08109	-2.31343	0.01925	0.0468794	pyridoxal phosphate homeostasis protein, putative
ribonucleoprotein biogenesis	RNAseZ	PBANKA_062120	11.1262	5.26993	-1.0781	-2.32964	0.00365	0.0113951	metallo-hydrolase/oxidoreductase, putative
		PBANKA_051320	16.9578	8.03218	-1.07809	-2.54528	0.00455	0.0137595	WD repeat-containing protein, putative
		PBANKA_133090	418.981	198.559	-1.07732	-1.92957	0.0135	0.0347367	conserved Plasmodium protein, unknown function
		PBANKA_101040	89.5503	42.5122	-1.07482	-2.41465	0.0011	0.00406751	conserved protein, unknown function
		PBANKA_070990	11.6552	5.53497	-1.07433	-2.62631	0.0012	0.00438407	conserved Plasmodium protein, unknown function
		PBANKA_020890	100.949	47.9435	-1.07421	-2.76154	0.0006	0.00240501	StAR-related lipid transfer protein, putative
		PBANKA_071340	14.8845	7.06997	-1.07404	-2.3905	0.00485	0.0145444	phosphatase, putative
		PBANKA_111780	151.108	71.9549	-1.07042	-2.63318	0.00215	0.00723486	rhomboid protease ROM10
Fe-S cluster DNA repair	CDC73	PBANKA_123540	15.3863	7.34491	-1.06683	-2.56443	0.0021	0.00709361	CDC73 domain-containing protein, putative
		PBANKA_135010	53.6082	25.5986	-1.06639	-2.23819	0.0029	0.00936117	conserved Plasmodium protein, unknown function
		PBANKA_031280	11.4501	5.49218	-1.0599	-2.31762	0.0025	0.00824107	conserved Plasmodium protein, unknown function
ribonucleoprotein biogenesis	MRD1	PBANKA_143280	83.141	39.9159	-1.05859	-1.90284	0.0046	0.0138917	multiple RNA-binding domain-containing protein 1, putative
		PBANKA_134390	23.6285	11.3794	-1.0541	-2.31068	0.005	0.0149281	PUB domain-containing protein, putative
ribonucleoprotein biogenesis	DHS	PBANKA_103000	18.7404	9.03272	-1.05292	-1.96144	0.0047	0.014154	deoxyhypusine synthase
		PBANKA_060920	30.6136	14.8535	-1.04337	-2.70055	0.00315	0.0100504	conserved Plasmodium protein, unknown function
		PBANKA_030500	234.067	114.169	-1.03574	-1.62916	0.0049	0.0146738	serine repeat antigen 2
		PBANKA_101510	97.1536	47.4163	-1.03488	-3.18528	0.00455	0.0137595	conserved Plasmodium protein, unknown function
ribonucleoprotein biogenesis	elF3L	PBANKA_011040	15.0461	7.34538	-1.03448	-2.41241	0.0054	0.0159296	eukaryotic translation initiation factor 3 subunit L, putative
		PBANKA_052410	24.4666	11.9527	-1.03348	-2.19715	0.0064	0.0184155	conserved Plasmodium protein, unknown function
		PBANKA_071360	18.7885	9.1815	-1.03305	-2.5897	0.00445	0.0134976	conserved protein, unknown function
		PBANKA_051950	72.8317	35.6216	-1.03181	-2.36639	0.0024	0.00795586	conserved Plasmodium protein, unknown function
		PBANKA_010100	46.3564	22.7182	-1.02892	-2.20893	0.0034	0.0107263	MYND-type zinc finger protein, putative
		PBANKA_020020	128.429	62.9613	-1.02843	-2.06663	0.0052	0.0154268	fam-a protein
		PBANKA_145710	26.8507	13.1931	-1.02518	-2.45619	0.0051	0.0151779	WD repeat-containing protein 82, putative
		PBANKA_141050	13.1613	6.47179	-1.02407	-1.90392	0.0118	0.0310052	malonyl CoA-acyl carrier protein transacylase, putative
		PBANKA_102150	140.103	68.9123	-1.02366	-3.55553	0.0024	0.00795586	copper transporter, putative
		PBANKA_134910	255.019	125.511	-1.02279	-1.82331	0.0039	0.0120626	MSP7-like protein
		PBANKA_145840	5.24704	2.58248	-1.02275	-2.26806	0.0149	0.0377683	conserved Plasmodium protein, unknown function
spliceosome machinery	Prp	PBANKA_040910	86.1604	42.4828	-1.02014	-1.93286	0.00425	0.0129866	pre-mRNA splicing factor, putative
		PBANKA_060820	87.9143	43.4239	-1.01761	-3.02442	0.00555	0.0162975	ATP synthase mitochondrial F1 complex assembly factor 1, putative
		PBANKA_072120	27.1987	13.4518	-1.01574	-2.47402	0.01445	0.0368086	conserved Plasmodium protein, unknown function
		PBANKA_080480	90.7868	45.0089	-1.01227	-2.71946	0.00225	0.00752461	mediator of RNA polymerase II transcription subunit 10, putative
		PBANKA_040050	23.936	11.89	-1.00943	-1.80282	0.002	0.00680421	PIR protein
spliceosome machinery	RDS3	PBANKA_050270	195.067	97.1402	-1.00583	-3.17106	0.0081	0.0224954	pre-mRNA-splicing factor RDS3, putative
cell adhesion	GAMA	PBANKA_070190	49.4978	24.6915	-1.00335	-2.27775	0.00115	0.00422628	GPI-anchored micronemal antigen, putative
		PBANKA_140450	3.36002	1.67821	-1.00154	-1.66393	0.0155	0.0390697	conserved Plasmodium protein, unknown function
		PBANKA_101770	959.748	479.41	-1.00139	-5.37759	0.00615	0.0177985	cytochrome b-c1 complex subunit 6, putative
		PBANKA_081030	26.1924	13.1004	-0.999532	-2.68126	0.00315	0.0100504	conserved Plasmodium protein, unknown function
cell adhesion	RON12	PBANKA_050140	41.8048	20.9676	-0.995505	-2.3632	0.0057	0.0166731	rhoptry neck protein 12
		PBANKA_136230	18.7824	9.43484	-0.993312	-2.23634	0.00195	0.00665921	conserved Plasmodium protein, unknown function
		PBANKA_135080	9.5225	4.78948	-0.991471	-2.14217	0.00665	0.0190279	mitochondrial intermediate peptidase, putative
		PBANKA_020125	117.938	59.3547	-0.990601	-1.92822	0.005	0.0149281	PIR protein, pseudogene
		PBANKA_102950	33.6374	16.9634	-0.987644	-2.4974	0.0052	0.0154268	conserved Plasmodium protein, unknown function
		PBANKA_101180	30.9069	15.6462	-0.982116	-2.49267	0.00195	0.00665921	HID1 domain-containing protein, putative
		PBANKA_124380	28.7262	14.5712	-0.979246	-2.09123	0.012	0.0314517	apicoplast TIC22 protein, putative
		PBANKA_020990	18.55	9.41646	-0.978159	-2.31909	0.0128	0.0332137	nucleoside transporter 4, putative
cell adhesion	RBP	PBANKA_140920	1044.55	532.444	-0.972174	-2.16246	0.01565	0.0393937	RNA-binding protein, putative
		PBANKA_080830	27.5297	14.0388	-0.971573	-2.37945	0.00445	0.0134976	E3 ubiquitin-protein ligase, putative
		PBANKA_061770	199.536	101.765	-0.97141	-3.568	0.00905	0.0247333	conserved protein, unknown function
		PBANKA_110280	25.7371	13.1432	-0.969535	-2.26398	0.0069	0.0196312	4-diphosphocytidyl-2-C-methyl-D-erythritol kinase, putative
		PBANKA_090350	16.4988	8.44044	-0.966966	-2.29203	0.0041	0.0125901	ABC transporter B family member 3, putative
		PBANKA_082490	74.2401	38.0091	-0.965856	-2.15389	0.0048	0.0144164	patatin-like phospholipase, putative
		PBANKA_083360	10.571	5.42017	-0.963697	-2.54866	0.00455	0.0137595	importin alpha re-exporter, putative
		PBANKA_144910	55.8363	28.7274	-0.958777	-2.80022	0.0038	0.0117936	conserved Plasmodium protein, unknown function
		PBANKA_134460	60.6062	31.2286	-0.956598	-2.54543	0.0057	0.0166731	conserved Plasmodium protein, unknown function
		PBANKA_030230	46.9888	24.2302	-0.955511	-2.57852	0.00515	0.0153019	aspartate aminotransferase, putative
		PBANKA_133920	8.20693	4.23279	-0.955234	-2.2057	0.00895	0.0244977	conserved Plasmodium protein, unknown function
		PBANKA_031390	11.2715	5.81425	-0.95501	-2.21654	0.0063	0.0181688	conserved Plasmodium protein, unknown function
		PBANKA_142300	155.499	80.3158	-0.953155	-2.63789	0.00175	0.00606854	conserved protein, unknown function
		PBANKA_134950	27.1945	14.0512	-0.952619	-2.34395	0.0101	0.0271557	conserved Plasmodium protein, unknown function
ribonucleoprotein biogenesis	RPS9	PBANKA_102930	80.1428	41.4218	-0.952182	-2.08981	0.00625	0.0180438	30S ribosomal protein S9, putative
		PBANKA_124220	124.752	64.5249	-0.951139	-3.07476	0.00585	0.017052	conserved Plasmodium protein, unknown function
		PBANKA_111730	10.3922	5.38188	-0.949317	-2.02366	0.01845	0.0452394	conserved Plasmodium protein, unknown function
		PBANKA_050920	221.781	114.862	-0.949227	-1.72974	0.01535	0.038739	EF-hand calcium-binding domain-containing protein, putative
		PBANKA_144830	19.604	10.1772	-0.945805	-2.20062	0.01305	0.0337609	homocysteine S-methyltransferase, putative
		PBANKA_090220	83.5132	43.3802	-0.944966	-2.73972	0.00735	0.0207167	protein YIPF6, putative
cell adhesion	PBANKA_050960	PBANKA_050960	10.0389	5.22888	-0.941034	-2.19273	0.0072	0.0203572	conserved Plasmodium protein, unknown function
ribonucleoprotein biogenesis	UTP11	PBANKA_146080	105.321	55.0018	-0.937243	-2.69175	0.00555	0.0162975	U3 small nucleolar RNA-associated protein 11, putative
		PBANKA_111870	17.4869	9.14884	-0.934617	-2.16719	0.003	0.00963758	acyl-CoA synthetase, putative
		PBANKA_070700	27.315	14.32	-0.931667	-2.18272	0.01045	0.0279524	lipoate-protein ligase B
		PBANKA_061430	19.6476	10.3283	-0.927759	-1.91796	0.007	0.0198729	cysteine desulfurase
		PBANKA_051920	176.955	93.0598	-0.927149	-1.24065	0.0134	0.0345212	conserved Plasmodium protein, unknown function
		PBANKA_135940	57.5662	30.3541	-0.923332	-1.79719	0.0078	0.0217866	conserved Plasmodium protein, unknown function
		PBANKA_051450	32.6861	17.2873	-0.918966	-2.31462	0.0149	0.0377683	26S proteasome regulatory subunit RPN9, putative
ribonucleoprotein biogenesis	TRNT1	PBANKA_092780	11.932	6.31795	-0.917311	-2.05628	0.01275	0.0331066	tRNA nucleotidyltransferase, putative
		PBANKA_111290	12.4151	6.58424	-0.915002	-2.58847	0.004	0.0123265	conserved Plasmodium protein, unknown function
		PBANKA_011200	12.1409	6.44257	-0.914172	-1.95783	0.01395	0.0357168	syntaxin-binding protein, putative
		PBANKA_030440	545.646	289.968	-0.912074	-1.73434	0.01995	0.0483125	merozoite surface protein 4/5
		PBANKA_021200	6.16946	3.28742	-0.908187	-2.16916	0.00745	0.0209516	conserved Plasmodium protein, unknown function
spliceosome machinery	LSM4	PBANKA_093990	213.824	114.19	-0.904991	-2.8811	0.00885	0.0242654	U6 snRNA-associated Sm-like protein LSm4, putative
cell adhesion	TrxL1	PBANKA_082020	107.373	57.3902	-0.903753	-2.25341	0.00805	0.0223778	thioredoxin-like protein 1, putative
spliceosome machinery	PRP38A	PBANKA_091580	46.0141	24.654	-0.900253	-2.24693	0.00975	0.026354	pre-mRNA-splicing factor 38A, putative
		PBANKA_030240	15.6741	8.40355	-0.899312	-2.17534	0.0082	0.0227367	5'-3' exonuclease, putative
		PBANKA_135260	166.971	89.552	-0.898798	-1.85412	0.01295	0.0335439	serine/threonine protein kinase, putative
		PBANKA_021170	10.5498	5.67348	-0.894913	-2.27312	0.0142	0.0362617	conserved Plasmodium protein, unknown function
		PBANKA_083070	101.527	54.6416	-0.893787	-2.56128	0.0046	0.0138917	procollagen lysine 5-dioxygenase, putative
Fe-S cluster DNA repair	ERV1	PBANKA_020340	152.376	82.0302	-0.893407	-2.66389	0.0146	0.0371278	FAD-linked sulfhydryl oxidase ERV1, putative
spliceosome machinery	CEG1	PBANKA_102810	42.8645	23.1286	-0.890103	-2.04708	0.00675	0.0192741	mRNA-capping enzyme subunit alpha, putative
		PBANKA_052340	51.9296	28.0557	-0.888261	-2.36415	0.01155	0.0304429	conserved Plasmodium protein, unknown function
		PBANKA_133680	350.049	189.158	-0.887966	-3.07749	0.01355	0.0348484	conserved Plasmodium protein, unknown function
		PBANKA_134790	16.4252	8.88056	-0.887188	-2.11367	0.00265	0.00866773	ubiquitin activating enzyme, putative
		PBANKA_091530	67.8475	36.7878	-0.883067	-1.78767	0.007	0.0198729	conserved Plasmodium protein, unknown function
		PBANKA_122880	27.457	14.9281	-0.879146	-1.72035	0.0061	0.017672	protein kinase, putative
		PBANKA_082990	119.369	64.9916	-0.877108	-2.62326	0.00525	0.0155491	conserved protein, unknown function
		PBANKA_134900	240.905	131.208	-0.87661	-1.26935	0.01505	0.0380942	MSP7-like protein
		PBANKA_050550	84.7231	46.2559	-0.87312	-2.49924	0.00655	0.0187837	apicoplast integral membrane protein, putative
		PBANKA_131330	31.7154	17.3826	-0.867542	-2.33831	0.01185	0.0311143	conserved protein, unknown function
		PBANKA_144970	2265.14	1242	-0.86693	-8.11842	0.0182	0.0447175	conserved protein, unknown function
ribonucleoprotein biogenesis	UTP12	PBANKA_131180	23.4924	12.901	-0.864711	-1.95492	0.0061	0.017672	U3 small nucleolar RNA-associated protein 12, putative
		PBANKA_091730	10.0317	5.511	-0.864172	-2.12193	0.0112	0.0296571	conserved Plasmodium protein, unknown function
cell adhesion	PBANKA_100290	PBANKA_100290	23.3236	12.8339	-0.861833	-1.81055	0.01035	0.0277243	ag-1 blood stage membrane protein homologue
		PBANKA_146020	150.501	82.8982	-0.860363	-2.98421	0.01145	0.0302205	conserved protein, unknown function
		PBANKA_070770	86.8007	47.8208	-0.86007	-1.7169	0.0066	0.0189053	conserved Plasmodium protein, unknown function
		PBANKA_040590	26.3101	14.5938	-0.850267	-2.17801	0.0148	0.0375535	conserved Plasmodium protein, unknown function
cell adhesion	PBANKA_050180	PBANKA_050180	339.705	188.578	-0.849122	-2.94293	0.00955	0.025889	myosin essential light chain ELC, putative
		PBANKA_052180	42.4592	23.5953	-0.847577	-2.19764	0.018	0.0443015	ribosome-recycling factor, putative
		PBANKA_071250	20.3882	11.3455	-0.845617	-1.88862	0.02065	0.0497153	dynactin subunit 6, putative
		PBANKA_136250	151.875	84.5363	-0.845244	-2.13198	0.0107	0.0285249	peptidase, putative
cell adhesion	RCC1	PBANKA_072070	10.9091	6.08194	-0.842932	-1.9202	0.00925	0.0251981	regulator of chromosome condensation, putative
		PBANKA_090630	17.7364	9.89485	-0.841961	-1.98551	0.0202	0.0488093	methyltransferase, putative
		PBANKA_091220	19.1364	10.6953	-0.839342	-2.06813	0.0095	0.0257741	signal recognition particle subunit SRP72, putative
		PBANKA_011190	25.7774	14.4321	-0.836823	-2.16294	0.01025	0.0274955	conserved Plasmodium protein, unknown function
		PBANKA_010690	28.5921	16.0259	-0.835216	-2.45148	0.00835	0.0230985	heptatricopeptide repeat-containing protein, putative
		PBANKA_061310	9.82821	5.5161	-0.833281	-2.30851	0.0064	0.0184155	conserved Plasmodium protein, unknown function
		PBANKA_113060	24.8093	13.9492	-0.830698	-2.25082	0.02	0.048413	conserved Plasmodium protein, unknown function
		PBANKA_091470	39.8794	22.4932	-0.826158	-1.62299	0.0117	0.0307843	FHA domain-containing protein, putative
		PBANKA_051220	49.8388	28.1909	-0.822042	-2.26236	0.0112	0.0296571	protoporphyrinogen oxidase, putative
		PBANKA_082210	16.1226	9.13382	-0.819792	-1.9319	0.0154	0.0388448	conserved Plasmodium protein, unknown function
cell adhesion	PBANKA_121220	PBANKA_121220	49.3205	27.9805	-0.817762	-1.59689	0.00925	0.0251981	conserved Plasmodium protein, unknown function
Fe-S cluster DNA repair	PBANKA_122080	PBANKA_122080	50.3463	28.5688	-0.817444	-1.49438	0.01335	0.0344113	conserved Plasmodium protein, unknown function
		PBANKA_100240	46.0262	26.1681	-0.814645	-1.7635	0.00635	0.0182889	dipeptidyl aminopeptidase 3, putative
spliceosome machinery	CWF7	PBANKA_122910	54.9355	31.2387	-0.814407	-2.22255	0.02045	0.0493155	pre-mRNA-splicing factor CWF7, putative
		PBANKA_020150	215.697	122.718	-0.813662	-2.27827	0.00705	0.0199973	Plasmodium exported protein, unknown function
		PBANKA_141970	89.7863	51.1475	-0.811831	-1.85504	0.01155	0.0304429	palmitoyltransferase DHHC8, putative
ribonucleoprotein biogenesis	HU	PBANKA_041670	129.964	74.0364	-0.81181	-2.52964	0.01185	0.0311143	bacterial histone-like protein, putative
		PBANKA_050630	274.142	156.221	-0.811331	-2.09921	0.0177	0.0436897	methyltransferase, putative
		PBANKA_052200	64.3206	36.6607	-0.811048	-2.06131	0.0098	0.0264664	conserved Plasmodium protein, unknown function
		PBANKA_061930	416.917	237.724	-0.810474	-3.73448	0.0159	0.0399256	conserved Plasmodium protein, unknown function
		PBANKA_082500	29.9363	17.1143	-0.806696	-1.78023	0.01285	0.0333267	conserved Plasmodium protein, unknown function
		PBANKA_110350	17.5528	10.0568	-0.803528	-1.80191	0.0192	0.0467745	conserved Plasmodium protein, unknown function
		PBANKA_110320	24.5552	14.1048	-0.799837	-1.96869	0.01555	0.0391789	protein kinase, putative
		PBANKA_100490	52.0793	29.9487	-0.798216	-1.87654	0.0132	0.034081	transcription factor, putative
		PBANKA_123890	27.0431	15.6181	-0.792039	-1.99779	0.00775	0.0216651	conserved Plasmodium protein, unknown function
		PBANKA_100230	3.91786	2.27072	-0.786917	-1.62221	0.0148	0.0375535	conserved Plasmodium protein, unknown function
ribonucleoprotein biogenesis	DOHH	PBANKA_140110	64.5662	37.5625	-0.781487	-1.85395	0.0153	0.0386326	deoxyhypusine hydroxylase, putative
cell adhesion	RON6	PBANKA_031170	82.5909	48.0795	-0.780559	-1.54919	0.01175	0.0308941	rhoptry neck protein 6, putative
spliceosome machinery	ZNF2	PBANKA_120770	98.7506	57.9658	-0.768586	-1.71603	0.0142	0.0362617	zinc finger protein, putative
ribonucleoprotein biogenesis	RRP40	PBANKA_140550	77.9024	45.7918	-0.76658	-2.07382	0.01755	0.0433798	exosome complex component RRP40, putative
		PBANKA_081720	24.0029	14.1436	-0.763057	-1.86085	0.0142	0.0362617	conserved Plasmodium protein, unknown function
		PBANKA_011180	27.1823	16.0354	-0.761406	-2.04781	0.01155	0.0304429	AP-3 complex subunit beta, putative
ribonucleoprotein biogenesis	PSH1	PBANKA_020950	80.5114	47.5003	-0.761257	-1.77361	0.01955	0.0474856	ATP-dependent RNA helicase, putative
cell adhesion	ROP14	PBANKA_011160	16.0949	9.51748	-0.757948	-1.82464	0.0146	0.0371278	rhoptry protein ROP14, putative
Fe-S cluster DNA repair	MMS19-like	PBANKA_110460	7.23983	4.28156	-0.75782	-1.82373	0.01485	0.0376654	MMS19-like protein, putative
		PBANKA_031530	35.9081	21.4004	-0.746674	-1.74996	0.01775	0.0437877	patatin-like phospholipase, putative
cell adhesion	PBANKA_133270	PBANKA_133270	123.891	73.8428	-0.746542	-1.4278	0.0199	0.0482146	duffy-binding protein
ribonucleoprotein biogenesis	UTP13	PBANKA_121150	22.3132	13.3196	-0.74435	-1.62603	0.0171	0.0424433	U3 small nucleolar RNA-associated protein 13, putative
		PBANKA_140080	111.645	66.6944	-0.743282	-1.98387	0.02005	0.0485102	protein UIS3
		PBANKA_102900	58.6111	35.0295	-0.742602	-1.66072	0.01615	0.0404516	conserved Plasmodium protein, unknown function
		PBANKA_100480	240.892	144.745	-0.734872	-2.08766	0.02045	0.0493155	peptidyl-tRNA hydrolase 2, putative
ribonucleoprotein biogenesis	PSH3	PBANKA_122350	34.8073	20.9742	-0.730777	-1.78949	0.01755	0.0433798	DNA helicase PSH3, putative
		PBANKA_120250	7.90559	4.76767	-0.729589	-1.68693	0.01955	0.0474856	WD repeat-containing protein, putative
		PBANKA_090400	72.9836	44.0335	-0.72897	-1.74937	0.0157	0.0394989	conserved Plasmodium protein, unknown function
ribonucleoprotein biogenesis	DRS1	PBANKA_146450	74.5607	45.0633	-0.726463	-1.72425	0.018	0.0443015	ATP-dependent RNA helicase DRS1, putative
ribonucleoprotein biogenesis	elF2A	PBANKA_061080	89.9851	54.4935	-0.723602	-1.76036	0.019	0.046367	eukaryotic translation initiation factor eIF2A, putative
ribonucleoprotein biogenesis	RANBP	PBANKA_113000	23.2906	14.131	-0.720883	-1.76088	0.0187	0.0457493	Ran-binding protein, putative
		PBANKA_130020	36.6203	62.0297	0.760315	1.79433	0.0185	0.045344	PIR protein
		PBANKA_000020	128.388	221.951	0.789729	1.79866	0.01605	0.0402397	fam-a protein
		PBANKA_124670	85.961	148.921	0.792791	2.00546	0.011	0.0291986	PIR protein
		PBANKA_083680	191.547	335.767	0.80976	1.7588	0.01315	0.0339738	erythrocyte membrane associated protein 1
		PBANKA_071450	19.0247	33.3908	0.81158	1.5462	0.01915	0.0466721	conserved Plasmodium protein, unknown function
		PBANKA_132690	24.3744	43.0016	0.819021	1.67964	0.0158	0.0397113	DNA polymerase alpha subunit B, putative
		PBANKA_112380	94.7165	167.496	0.822434	1.79072	0.01225	0.0320067	GAS8-like protein, putative
		PBANKA_140010	25.8532	45.7187	0.822445	1.98114	0.01165	0.0306721	PIR protein
		PBANKA_131020	9.55018	16.9653	0.828983	1.62321	0.0149	0.0377683	nucleoporin NUP313
		PBANKA_081080	24.9575	44.366	0.82998	1.73852	0.01255	0.0326762	conserved protein, unknown function
		PBANKA_132660	133.606	239.324	0.84098	2.22524	0.0077	0.0215495	mediator of RNA polymerase II transcription subunit 20, putative
		PBANKA_091100	28.4893	51.3054	0.848692	1.67089	0.01355	0.0348484	calcium-binding protein, putative
		PBANKA_136570	24.8041	44.7738	0.85208	2.13672	0.0104	0.0278372	PIR protein
Fe-S cluster DNA repair	OGG1	PBANKA_081810	12.1971	22.1007	0.857552	1.77185	0.012	0.0314517	N-glycosylase/DNA lyase, putative
		PBANKA_083270	46.5264	84.702	0.864344	2.02262	0.0116	0.0305583	adenylate kinase-like protein 2, putative
		PBANKA_000400	22.5234	41.3394	0.876095	2.03389	0.01195	0.0313374	fam-b protein
		PBANKA_101420	13.1135	24.3204	0.89111	1.74916	0.01745	0.043178	conserved Plasmodium protein, unknown function
		PBANKA_083700	20.0877	37.7052	0.908448	2.03551	0.0093	0.0253127	PIR protein
		PBANKA_132570	47.7082	90.1343	0.917838	3.25392	0.01975	0.0479042	thioredoxin-like protein
		PBANKA_090030	22.9993	44.6785	0.957994	1.99537	0.0018	0.00621794	PIR protein
		PBANKA_000320	19.5304	38.2335	0.969117	2.29899	0.0053	0.0156754	PIR protein
		PBANKA_102240	18.34	36.0666	0.97567	2.15381	0.01295	0.0335439	dynein light chain, putative
		PBANKA_040030	17.3891	34.5227	0.989367	2.23617	0.00725	0.0204769	fam-b protein
		PBANKA_114620	14.9154	29.7601	0.996579	1.99898	0.0103	0.0276098	Plasmodium exported protein, unknown function
		PBANKA_142680	21.4526	43.0872	1.00611	2.73796	0.02065	0.0497153	conserved Plasmodium protein, unknown function
		PBANKA_090040	8.31256	16.8353	1.01813	1.98559	0.01295	0.0335439	PIR protein
		PBANKA_052120	82.628	171.147	1.05053	2.22217	0.0031	0.00991252	conserved Plasmodium protein, unknown function
		PBANKA_030300	10.4759	22.2351	1.08576	1.9302	0.00485	0.0145444	conserved Plasmodium protein, unknown function
		PBANKA_070020	50.6749	108.713	1.10118	2.99807	0.00025	0.00112009	PIR protein
		PBANKA_000050	8.33106	18.1722	1.12516	2.25962	0.0058	0.0169235	PIR protein
		PBANKA_083690	10.81	24.1454	1.15938	2.36463	0.0032	0.0101867	PIR protein
		PBANKA_124680	10.2859	23.1677	1.17145	2.33009	0.0036	0.0112613	PIR protein
		PBANKA_060010	3.92423	8.9758	1.19363	1.94854	0.01355	0.0348484	PIR protein
		PBANKA_130010	9.55237	22.6522	1.24572	2.35125	0.0037	0.011528	PIR protein
		PBANKA_070030	8.80077	22.0766	1.32682	2.65453	0.00135	0.00485188	PIR protein
		PBANKA_094370	5.1849	13.5896	1.39011	2.43238	0.00335	0.0105903	fam-b protein
		PBANKA_000190	2.28448	6.41615	1.48984	2.27827	0.00805	0.0223778	PIR protein
		PBANKA_090005	6.3558	22.1872	1.80358	3.6276	0.0035	0.0109987	#N/A
		PBANKA_020110	1.56014	5.45551	1.80603	2.16474	0.01805	0.0444029	PIR protein, pseudogene

## Sheet: T-test_Ag
gene_id	locus	sample_1	sample_2	status	value_1	value_2	log2_fold_change	test_stat	p_value	q_value	significant
PBANKA_000010	berg_bin:602-1749	wtag	p14ag	OK	3.69748	2.35619	-0.650087	-0.909029	0.23775	0.365493	no
PBANKA_000020	berg_bin:2345-3818	wtag	p14ag	OK	128.388	221.951	0.789729	1.79866	0.01605	0.0402397	yes
PBANKA_000030	berg_bin:7703-8851	wtag	p14ag	OK	14.1095	22.7328	0.688104	1.42935	0.06185	0.124032	no
PBANKA_000040	berg_bin:9968-11380	wtag	p14ag	NOTEST	0.104495	0.129759	0.312403	0	1	1	no
PBANKA_000050	berg_bin:12424-13621	wtag	p14ag	OK	8.33106	18.1722	1.12516	2.25962	0.0058	0.0169235	yes
PBANKA_000060	berg_bin:16282-17328	wtag	p14ag	OK	3.05618	1.30426	-1.22849	-1.52273	0.1106	0.199015	no
PBANKA_000070	berg_bin:18674-19576	wtag	p14ag	NOTEST	2.31219	0.75437	-1.61592	0	1	1	no
PBANKA_000080	berg_bin:21671-22579	wtag	p14ag	OK	3.52261	1.11224	-1.66317	-1.78604	0.0495	0.103267	no
PBANKA_000090	berg_bin:25519-26652	wtag	p14ag	NOTEST	0	0	0	0	1	1	no
PBANKA_000100	berg_bin:29200-31286	wtag	p14ag	NOTEST	0.374423	0.11536	-1.69852	0	1	1	no
PBANKA_000110	berg_bin:33471-34379	wtag	p14ag	OK	16.1785	8.24117	-0.973161	-1.86997	0.0291	0.0663667	no
PBANKA_000120	berg_bin:35496-36935	wtag	p14ag	OK	16.6388	2.95139	-2.49508	-4.3234	0.00025	0.00112009	yes
PBANKA_000130	berg_bin:37413-39331	wtag	p14ag	OK	2.76028	1.14172	-1.27361	-1.59199	0.01455	0.0370254	yes
PBANKA_000140	berg_bin:42222-43330	wtag	p14ag	OK	2.02568	4.42374	1.12686	1.61453	0.0607	0.122181	no
PBANKA_000150	berg_bin:44044-44134	wtag	p14ag	NOTEST	0	0	0	0	1	1	no
PBANKA_000160	berg_bin:46896-47520	wtag	p14ag	OK	43.6856	51.2097	0.229259	0.602643	0.49525	0.630914	no
PBANKA_000165	berg_bin:48723-49415	wtag	p14ag	NOTEST	0	0.82834	Inf	0	1	1	no
PBANKA_000170	berg_bin:50816-51921	wtag	p14ag	OK	1.70114	4.99903	1.55515	1.81497	0.0333	0.074317	no
PBANKA_000180	berg_bin:53734-54651	wtag	p14ag	OK	7.08215	5.03272	-0.492848	-0.802177	0.34985	0.48958	no
PBANKA_000190	berg_bin:57651-58862	wtag	p14ag	OK	2.28448	6.41615	1.48984	2.27827	0.00805	0.0223778	yes
PBANKA_000200	berg_bin:61200-62459	wtag	p14ag	OK	16.5847	19.817	0.256886	0.552194	0.4611	0.599436	no
PBANKA_000210	berg_bin:64626-65707	wtag	p14ag	OK	5.02978	4.62184	-0.12203	-0.214217	0.8133	0.880533	no
PBANKA_000220	berg_bin:65707-68784	wtag	p14ag	OK	7.62703	2.93585	-1.37734	-2.45654	0.00025	0.00112009	yes
PBANKA_000230	berg_bin:77532-78549	wtag	p14ag	NOTEST	0	0	0	0	1	1	no
PBANKA_000235	berg_bin:79279-80028	wtag	p14ag	NOTEST	1.16497	0.237784	-2.29257	0	1	1	no
PBANKA_000240	berg_bin:81212-83666	wtag	p14ag	OK	17.9717	14.3189	-0.327807	-0.512451	0.31525	0.452952	no
PBANKA_000250	berg_bin:87450-88587	wtag	p14ag	NOTEST	0	0	0	0	1	1	no
PBANKA_000260	berg_bin:90876-92163	wtag	p14ag	NOTEST	0	0	0	0	1	1	no
PBANKA_000270	berg_bin:94505-95629	wtag	p14ag	NOTEST	0.162227	0.451604	1.47704	0	1	1	no
PBANKA_000280	berg_bin:99327-101374	wtag	p14ag	OK	3.84096	4.12098	0.10152	0.154299	0.8182	0.884066	no
PBANKA_000290	berg_bin:102569-103788	wtag	p14ag	NOTEST	0	0	0	0	1	1	no
PBANKA_000300	berg_bin:105533-105593	wtag	p14ag	NOTEST	0	0	0	0	1	1	no
PBANKA_000310	berg_bin:106482-107528	wtag	p14ag	NOTEST	1.38641	0.636157	-1.1239	0	1	1	no
PBANKA_000320	berg_bin:110135-111258	wtag	p14ag	OK	19.5304	38.2335	0.969117	2.29899	0.0053	0.0156754	yes
PBANKA_000330	berg_bin:113576-114681	wtag	p14ag	OK	5.63954	8.39701	0.574297	1.02099	0.21385	0.33648	no
PBANKA_000340	berg_bin:117610-118849	wtag	p14ag	OK	4.7802	4.90628	0.0375608	0.0672626	0.94035	0.963358	no
PBANKA_000350	berg_bin:120745-122169	wtag	p14ag	OK	103.409	126.204	0.287399	0.737053	0.3346	0.473548	no
PBANKA_000360	berg_bin:124235-125451	wtag	p14ag	NOTEST	1.10715	1.53714	0.473399	0	1	1	no
PBANKA_000370	berg_bin:131075-136328	wtag	p14ag	OK	2.38168	2.36092	-0.01263	-0.0192922	0.97555	0.985202	no
PBANKA_000378	berg_bin:144423-145056	wtag	p14ag	OK	18.1328	7.63689	-1.24754	-2.40803	0.0102	0.0273862	yes
PBANKA_000380	berg_bin:148156-149352	wtag	p14ag	OK	92.5423	99.8116	0.109095	0.280066	0.7084	0.805218	no
PBANKA_000390	berg_bin:151972-154081	wtag	p14ag	OK	8.20914	7.47207	-0.135723	-0.238901	0.6992	0.798271	no
PBANKA_000400	berg_bin:155572-156483	wtag	p14ag	OK	22.5234	41.3394	0.876095	2.03389	0.01195	0.0313374	yes
PBANKA_000410	berg_bin:161133-161930	wtag	p14ag	OK	1.12278	2.55596	1.18678	1.23635	0.14595	0.248599	no
PBANKA_000420	berg_bin:164563-165670	wtag	p14ag	OK	3.96189	4.58573	0.210962	0.316598	0.68715	0.789386	no
PBANKA_000430	berg_bin:167288-168450	wtag	p14ag	OK	9.08919	3.64226	-1.31932	-2.18272	0.00755	0.0211908	yes
PBANKA_000440	berg_bin:171200-173921	wtag	p14ag	NOTEST	0.0432489	0.0621615	0.523358	0	1	1	no
PBANKA_000450	berg_bin:173922-176405	wtag	p14ag	OK	4.12507	3.19766	-0.367405	-0.630662	0.3813	0.521696	no
PBANKA_000460	berg_bin:179110-179474	wtag	p14ag	NOTEST	0	0	0	0	1	1	no
PBANKA_000470	berg_bin:182209-184431	wtag	p14ag	NOTEST	0.549511	0.129593	-2.08416	0	1	1	no
PBANKA_000480	berg_bin:187591-190454	wtag	p14ag	OK	30.2982	29.4941	-0.038807	-0.0724022	0.9018	0.938997	no
PBANKA_000490	berg_bin:193777-194761	wtag	p14ag	OK	12.1954	7.11346	-0.777708	-1.28895	0.05245	0.108371	no
PBANKA_000500	berg_bin:196877-197468	wtag	p14ag	NOTEST	0	0	0	0	1	1	no
PBANKA_000510	berg_bin:200910-203425	wtag	p14ag	OK	2.70764	1.33109	-1.02443	-1.4534	0.0512	0.106209	no
PBANKA_000520	berg_bin:205506-206085	wtag	p14ag	OK	151.297	134.407	-0.17078	-0.634693	0.6038	0.723749	no
PBANKA_000530	berg_bin:208793-210943	wtag	p14ag	NOTEST	1.10279	0.590405	-0.901385	0	1	1	no
PBANKA_000540	berg_bin:213562-214826	wtag	p14ag	NOTEST	0.927398	1.20793	0.381278	0	1	1	no
PBANKA_000550	berg_bin:217944-218852	wtag	p14ag	OK	3.7545	1.9539	-0.942264	-1.19113	0.1847	0.299792	no
PBANKA_000560	berg_bin:221238-222403	wtag	p14ag	NOTEST	0.132928	0.627295	2.2385	0	1	1	no
PBANKA_000570	berg_bin:224420-225634	wtag	p14ag	NOTEST	0.145298	0.167002	0.200854	0	1	1	no
PBANKA_000580	berg_bin:226930-228181	wtag	p14ag	NOTEST	0.440957	0	#NAME?	0	1	1	no
PBANKA_000590	berg_bin:230405-231319	wtag	p14ag	NOTEST	0.885541	1.49267	0.753261	0	1	1	no
PBANKA_000600	berg_bin:233962-235014	wtag	p14ag	OK	4.17504	7.20553	0.787314	1.36631	0.11655	0.20754	no
PBANKA_000610	berg_bin:238723-239546	wtag	p14ag	NOTEST	0	0	0	0	1	1	no
PBANKA_000620	berg_bin:241013-241836	wtag	p14ag	NOTEST	0	0	0	0	1	1	no
PBANKA_000630	berg_bin:243303-244477	wtag	p14ag	NOTEST	0.634541	0.767289	0.274057	0	1	1	no
PBANKA_000640	berg_bin:245441-245936	wtag	p14ag	NOTEST	0	0	0	0	1	1	no
PBANKA_000650	berg_bin:246218-246879	wtag	p14ag	NOTEST	0	0	0	0	1	1	no
PBANKA_000660	berg_bin:248539-249362	wtag	p14ag	NOTEST	0	0	0	0	1	1	no
PBANKA_000670	berg_bin:253137-253646	wtag	p14ag	NOTEST	0	0	0	0	1	1	no
PBANKA_000680	berg_bin:254641-255461	wtag	p14ag	NOTEST	0	0	0	0	1	1	no
PBANKA_000690	berg_bin:256632-257455	wtag	p14ag	NOTEST	0	0	0	0	1	1	no
PBANKA_000700	berg_bin:259654-260133	wtag	p14ag	OK	7.09057	4.51554	-0.651005	-1.17163	0.3261	0.464437	no
PBANKA_000710	berg_bin:260262-260938	wtag	p14ag	NOTEST	0	0	0	0	1	1	no
PBANKA_000720	berg_bin:263057-263880	wtag	p14ag	NOTEST	0	0	0	0	1	1	no
PBANKA_000730	berg_bin:265200-266023	wtag	p14ag	NOTEST	0	0	0	0	1	1	no
PBANKA_000740	berg_bin:269023-269550	wtag	p14ag	NOTEST	0	0	0	0	1	1	no
PBANKA_000750	berg_bin:270982-271643	wtag	p14ag	NOTEST	0	0	0	0	1	1	no
PBANKA_000760	berg_bin:273143-273804	wtag	p14ag	NOTEST	1.55159	0.268654	-2.52993	0	1	1	no
PBANKA_000770	berg_bin:274156-274979	wtag	p14ag	NOTEST	0	0	0	0	1	1	no
PBANKA_000780	berg_bin:276571-277393	wtag	p14ag	NOTEST	0	0.125428	Inf	0	1	1	no
PBANKA_000790	berg_bin:280429-280950	wtag	p14ag	NOTEST	0	0	0	0	1	1	no
PBANKA_000800	berg_bin:282906-282978	wtag	p14ag	NOTEST	0	0	0	0	1	1	no
PBANKA_000810	berg_bin:284002-284825	wtag	p14ag	NOTEST	0	0	0	0	1	1	no
PBANKA_000820	berg_bin:286937-287760	wtag	p14ag	NOTEST	0	0	0	0	1	1	no
PBANKA_000830	berg_bin:287822-288546	wtag	p14ag	OK	2.45201	5.63839	1.20132	1.87103	0.06035	0.121636	no
PBANKA_000840	berg_bin:290818-291641	wtag	p14ag	NOTEST	0	0	0	0	1	1	no
PBANKA_000850	berg_bin:292998-293821	wtag	p14ag	NOTEST	0	0	0	0	1	1	no
PBANKA_000860	berg_bin:296101-296924	wtag	p14ag	OK	7.18785	0	#NAME?	NA	5e-05	0.000264243	yes
PBANKA_000870	berg_bin:298962-299785	wtag	p14ag	NOTEST	0	0	0	0	1	1	no
PBANKA_000880	berg_bin:301869-302205	wtag	p14ag	NOTEST	0	0	0	0	1	1	no
PBANKA_000890	berg_bin:303356-304179	wtag	p14ag	NOTEST	0	0	0	0	1	1	no
PBANKA_000900	berg_bin:305190-306013	wtag	p14ag	NOTEST	0	0	0	0	1	1	no
PBANKA_000910	berg_bin:307061-307624	wtag	p14ag	NOTEST	0	0	0	0	1	1	no
PBANKA_000920	berg_bin:309090-309162	wtag	p14ag	NOTEST	0	0	0	0	1	1	no
PBANKA_000930	berg_bin:310805-311529	wtag	p14ag	NOTEST	0	0	0	0	1	1	no
PBANKA_000935	berg_bin:312228-313051	wtag	p14ag	NOTEST	0	0	0	0	1	1	no
PBANKA_000940	berg_bin:313744-314567	wtag	p14ag	NOTEST	0	0	0	0	1	1	no
PBANKA_000950	berg_bin:317124-317947	wtag	p14ag	NOTEST	0	0	0	0	1	1	no
PBANKA_000960	berg_bin:319359-320182	wtag	p14ag	NOTEST	0	0	0	0	1	1	no
PBANKA_000970	berg_bin:321509-322332	wtag	p14ag	NOTEST	0	0	0	0	1	1	no
PBANKA_000980	berg_bin:323211-323283	wtag	p14ag	NOTEST	0	0	0	0	1	1	no
PBANKA_000990	berg_bin:324750-325573	wtag	p14ag	NOTEST	0	0	0	0	1	1	no
PBANKA_001000	berg_bin:327710-328348	wtag	p14ag	NOTEST	0	0	0	0	1	1	no
PBANKA_001010	berg_bin:328783-329606	wtag	p14ag	NOTEST	0	0	0	0	1	1	no
PBANKA_001020	berg_bin:331068-331729	wtag	p14ag	NOTEST	0	0	0	0	1	1	no
PBANKA_001030	berg_bin:333196-334202	wtag	p14ag	NOTEST	0	0	0	0	1	1	no
PBANKA_001040	berg_bin:335023-335846	wtag	p14ag	NOTEST	0	0	0	0	1	1	no
PBANKA_001050	berg_bin:338587-339219	wtag	p14ag	NOTEST	1.50982	1.20066	-0.330548	0	1	1	no
PBANKA_010005	berg01:810-1879	wtag	p14ag	NOTEST	0.698931	0.695291	-0.00753424	0	1	1	no
PBANKA_010010	berg01:2963-4509	wtag	p14ag	OK	21.5177	25.783	0.260898	0.588508	0.45195	0.591035	no
PBANKA_010020	berg01:5877-7075	wtag	p14ag	OK	267.851	343.398	0.358452	0.799711	0.27125	0.403917	no
PBANKA_010030	berg01:9862-11175	wtag	p14ag	OK	61.9144	63.7707	0.0426187	0.106152	0.88585	0.928594	no
PBANKA_010040	berg01:13432-15372	wtag	p14ag	OK	35.4931	24.4098	-0.54008	-1.29045	0.06715	0.132614	no
PBANKA_010050	berg01:16640-18072	wtag	p14ag	OK	96.1843	106.538	0.147498	0.347225	0.6186	0.735813	no
PBANKA_010060	berg01:19377-19860	wtag	p14ag	OK	252.551	223.409	-0.176883	-0.603445	0.5608	0.688293	no
PBANKA_010070	berg01:21903-23062	wtag	p14ag	OK	623.064	413.526	-0.591403	-1.07001	0.0941	0.17444	no
PBANKA_010080	berg01:24147-28296	wtag	p14ag	OK	199.855	203.673	0.0273028	0.0446372	0.93895	0.962397	no
PBANKA_010090	berg01:32841-36862	wtag	p14ag	OK	54.6434	52.6359	-0.0539994	-0.107875	0.8591	0.91131	no
PBANKA_010100	berg01:37984-39255	wtag	p14ag	OK	46.3564	22.7182	-1.02892	-2.20893	0.0034	0.0107263	yes
PBANKA_010110	berg01:40253-41207	wtag	p14ag	OK	13.5606	17.307	0.351937	0.689749	0.3634	0.503487	no
PBANKA_010120	berg01:41809-44969	wtag	p14ag	OK	20.0375	14.1797	-0.498875	-1.02536	0.09665	0.178334	no
PBANKA_010130	berg01:45664-46819	wtag	p14ag	OK	10.9353	12.2622	0.165222	0.316917	0.65605	0.765659	no
PBANKA_010140	berg01:47225-51670	wtag	p14ag	OK	79.7992	103.611	0.376728	0.703941	0.2573	0.388064	no
PBANKA_010150	berg01:54272-55676	wtag	p14ag	OK	307.723	391.575	0.347656	0.793704	0.29965	0.435878	no
PBANKA_010160	berg01:56343-58368	wtag	p14ag	OK	4.58289	5.99868	0.388387	0.706442	0.32265	0.460845	no
PBANKA_010170	berg01:58763-60211	wtag	p14ag	OK	71.9414	95.6564	0.411039	0.944946	0.1818	0.296119	no
PBANKA_010180	berg01:62123-63623	wtag	p14ag	OK	557.206	542.266	-0.0392109	-0.0815959	0.91185	0.945276	no
PBANKA_010190	berg01:64918-66355	wtag	p14ag	OK	49.8406	50.2026	0.0104418	0.0262995	0.9714	0.982491	no
PBANKA_010200	berg01:68618-70043	wtag	p14ag	OK	17.7599	20.8249	0.22969	0.455331	0.503	0.637988	no
PBANKA_010210	berg01:70630-72184	wtag	p14ag	OK	327.078	276.617	-0.241747	-0.468158	0.4862	0.62263	no
PBANKA_010220	berg01:73406-76112	wtag	p14ag	OK	54.5694	55.8023	0.0322325	0.0717904	0.91415	0.946722	no
PBANKA_010230	berg01:79269-80592	wtag	p14ag	OK	38.1925	48.3457	0.340096	0.781842	0.26215	0.393568	no
PBANKA_010240	berg01:81337-87252	wtag	p14ag	OK	21.6968	23.4656	0.113066	0.244717	0.70575	0.803154	no
PBANKA_010250	berg01:89050-90484	wtag	p14ag	OK	27.9464	26.896	-0.0552666	-0.131614	0.85825	0.910747	no
PBANKA_010260	berg01:90544-98466	wtag	p14ag	OK	41.4068	45.6384	0.14038	0.265367	0.6571	0.766505	no
PBANKA_010270	berg01:99251-100370	wtag	p14ag	OK	143.534	158.521	0.143278	0.341457	0.6413	0.754072	no
PBANKA_010280	berg01:101638-106168	wtag	p14ag	OK	10.3391	11.8397	0.195531	0.448534	0.51775	0.650944	no
PBANKA_010290	berg01:108388-114175	wtag	p14ag	OK	43.1252	31.706	-0.443776	-1.02939	0.1597	0.267168	no
PBANKA_010300	berg01:117893-118616	wtag	p14ag	OK	485.97	320.749	-0.599423	-2.69226	0.08775	0.164864	no
PBANKA_010310	berg01:119280-121272	wtag	p14ag	OK	5.47544	6.72352	0.29624	0.558119	0.4464	0.585715	no
PBANKA_010320	berg01:122081-123213	wtag	p14ag	OK	492.555	547.633	0.152924	0.494227	0.6301	0.745191	no
PBANKA_010330	berg01:126074-132614	wtag	p14ag	OK	93.7839	100.176	0.0951178	0.176487	0.7856	0.861542	no
PBANKA_010340	berg01:133177-134781	wtag	p14ag	OK	132.481	130.922	-0.0170774	-0.0409757	0.9557	0.973013	no
PBANKA_010350	berg01:135554-138122	wtag	p14ag	OK	6.64144	3.62604	-0.873101	-1.78162	0.02735	0.0630159	no
PBANKA_010360	berg01:139124-140795	wtag	p14ag	NOTEST	1.32022	0.898161	-0.555733	0	1	1	no
PBANKA_010370	berg01:141552-142188	wtag	p14ag	OK	121.588	96.7421	-0.329788	-1.58625	0.3907	0.530982	no
PBANKA_010380	berg01:142857-143442	wtag	p14ag	OK	75.1229	47.368	-0.665339	-1.92888	0.0439	0.093505	no
PBANKA_010390	berg01:146948-149156	wtag	p14ag	OK	141.825	174.255	0.297083	0.55635	0.38375	0.524062	no
PBANKA_010400	berg01:150233-151608	wtag	p14ag	OK	334.457	374.609	0.163569	0.419602	0.5972	0.718267	no
PBANKA_010410	berg01:152444-153904	wtag	p14ag	OK	226.478	273.976	0.274683	0.607677	0.39085	0.531113	no
PBANKA_010420	berg01:154509-154983	wtag	p14ag	OK	35.425	41.0604	0.212979	0.569086	0.59895	0.719656	no
PBANKA_010430	berg01:155198-157128	wtag	p14ag	OK	4.61259	5.01714	0.121287	0.221365	0.76505	0.846774	no
PBANKA_010440	berg01:157726-163651	wtag	p14ag	OK	34.829	43.7809	0.330012	0.660769	0.31815	0.456045	no
PBANKA_010450	berg01:165583-166363	wtag	p14ag	OK	672.76	828.582	0.300553	0.772415	0.3644	0.504472	no
PBANKA_010460	berg01:166877-172475	wtag	p14ag	OK	48.9063	41.6762	-0.230796	-0.497519	0.46515	0.603357	no
PBANKA_010470	berg01:175066-176620	wtag	p14ag	OK	163.735	250.016	0.61066	1.50086	0.0666	0.131717	no
PBANKA_010480	berg01:177114-180117	wtag	p14ag	OK	26.8405	26.253	-0.0319291	-0.0790493	0.91095	0.944705	no
PBANKA_010490	berg01:183217-185406	wtag	p14ag	OK	109.962	97.7643	-0.169631	-0.372284	0.5777	0.702542	no
PBANKA_010500	berg01:186475-187292	wtag	p14ag	OK	478.376	340.723	-0.489546	-1.34947	0.13445	0.232793	no
PBANKA_010510	berg01:188683-189452	wtag	p14ag	OK	3082.79	3863.95	0.325836	1.14085	0.3641	0.50415	no
PBANKA_010520	berg01:190451-193016	wtag	p14ag	OK	20.4884	17.569	-0.221776	-0.491904	0.47215	0.609858	no
PBANKA_010530	berg01:195030-200510	wtag	p14ag	OK	32.7526	41.1588	0.329592	0.638072	0.30835	0.445467	no
PBANKA_010540	berg01:203080-207619	wtag	p14ag	OK	21.2955	24.5615	0.205851	0.455729	0.49625	0.631742	no
PBANKA_010550	berg01:208596-209247	wtag	p14ag	OK	42.0273	44.0373	0.0673998	0.181468	0.8394	0.89847	no
PBANKA_010560	berg01:211647-214449	wtag	p14ag	OK	145.691	101.327	-0.523903	-0.919444	0.1225	0.216112	no
PBANKA_010570	berg01:215459-218569	wtag	p14ag	OK	41.9137	61.4895	0.552917	1.29564	0.06485	0.128902	no
PBANKA_010580	berg01:219123-220438	wtag	p14ag	OK	64.146	55.1712	-0.217445	-0.625597	0.4829	0.619569	no
PBANKA_010590	berg01:221535-222934	wtag	p14ag	OK	29.575	30.2949	0.0346964	0.0900004	0.91065	0.944516	no
PBANKA_010600	berg01:223424-226759	wtag	p14ag	OK	40.1745	43.4641	0.113546	0.284161	0.69755	0.797085	no
PBANKA_010610	berg01:227883-229266	wtag	p14ag	OK	19.3297	10.5505	-0.873502	-2.11491	0.0208	0.0500286	no
PBANKA_010620	berg01:229638-232397	wtag	p14ag	OK	97.3703	109.202	0.165438	0.34379	0.6094	0.728354	no
PBANKA_010630	berg01:236741-243269	wtag	p14ag	OK	204.285	338.952	0.730502	1.04052	0.10255	0.187107	no
PBANKA_010640	berg01:244129-245994	wtag	p14ag	OK	26.4058	20.6404	-0.355383	-0.727923	0.25735	0.388118	no
PBANKA_010650	berg01:246856-249220	wtag	p14ag	OK	10.8475	10.555	-0.0394325	-0.0819076	0.90465	0.940833	no
PBANKA_010660	berg01:249526-251681	wtag	p14ag	OK	23.6923	25.764	0.120938	0.254273	0.70755	0.80456	no
PBANKA_010670	berg01:252200-255734	wtag	p14ag	OK	29.3076	22.821	-0.360913	-0.799102	0.22315	0.347826	no
PBANKA_010680	berg01:255882-256743	wtag	p14ag	OK	50.3324	58.4802	0.216462	0.642926	0.53805	0.668761	no
PBANKA_010690	berg01:257207-260459	wtag	p14ag	OK	28.5921	16.0259	-0.835216	-2.45148	0.00835	0.0230985	yes
PBANKA_010695	berg01:261047-262412	wtag	p14ag	OK	22.68	6.399	-1.8255	-4.22008	5e-05	0.000264243	yes
PBANKA_010700	berg01:262879-263290	wtag	p14ag	OK	394.224	475.476	0.270356	1.40803	0.38205	0.522363	no
PBANKA_010710	berg01:264342-265295	wtag	p14ag	OK	131.315	133.834	0.0274156	0.0739299	0.9272	0.954922	no
PBANKA_010720	berg01:267130-268205	wtag	p14ag	OK	286.407	303.921	0.0856287	0.224699	0.78045	0.857979	no
PBANKA_010730	berg01:269622-271338	wtag	p14ag	OK	81.0118	81.3114	0.00532556	0.0119136	0.98525	0.990946	no
PBANKA_010740	berg01:273368-274613	wtag	p14ag	OK	174.658	193.99	0.151448	0.324315	0.62515	0.74119	no
PBANKA_010750	berg01:275680-278492	wtag	p14ag	OK	17.539	21.3777	0.285545	0.627938	0.3475	0.487132	no
PBANKA_010760	berg01:280539-296862	wtag	p14ag	OK	5.71738	5.1293	-0.156592	-0.360382	0.60405	0.723941	no
PBANKA_010770	berg01:297420-299212	wtag	p14ag	OK	249.416	235.512	-0.0827562	-0.176059	0.7922	0.866214	no
PBANKA_010780	berg01:300747-302278	wtag	p14ag	OK	28.4952	25.0243	-0.187393	-0.504487	0.5625	0.689828	no
PBANKA_010790	berg01:303375-305899	wtag	p14ag	OK	115.1	86.0019	-0.420446	-0.95178	0.17875	0.292241	no
PBANKA_010800	berg01:306322-308131	wtag	p14ag	OK	9.97048	8.59803	-0.213655	-0.454534	0.5512	0.68004	no
PBANKA_010810	berg01:310230-314769	wtag	p14ag	OK	29.0559	39.3663	0.438128	0.877321	0.1826	0.297111	no
PBANKA_010820	berg01:316588-321493	wtag	p14ag	OK	40.5887	25.0078	-0.698702	-1.64811	0.0272	0.0627263	no
PBANKA_010830	berg01:322515-323742	wtag	p14ag	OK	656.762	663.764	0.0152981	0.0353811	0.9646	0.978579	no
PBANKA_010840	berg01:326645-331889	wtag	p14ag	OK	29.2161	19.5845	-0.577051	-1.46369	0.06125	0.123092	no
PBANKA_010850	berg01:332570-333811	wtag	p14ag	OK	31.5219	39.9837	0.34306	0.78045	0.28765	0.422543	no
PBANKA_010860	berg01:334073-335856	wtag	p14ag	OK	74.5719	46.5683	-0.679283	-1.51939	0.02695	0.062236	no
PBANKA_010870	berg01:337035-339075	wtag	p14ag	OK	406.261	467.17	0.201543	0.342448	0.5859	0.709296	no
PBANKA_010880	berg01:342641-343052	wtag	p14ag	OK	1944.07	1236.45	-0.652873	-1.71395	0.0885	0.165987	no
PBANKA_010890	berg01:343564-344138	wtag	p14ag	OK	86.9928	65.0615	-0.419092	-1.45035	0.2466	0.375765	no
PBANKA_010900	berg01:345905-346887	wtag	p14ag	OK	17.6619	29.338	0.732131	2.63524	0.31315	0.450658	no
PBANKA_010910	berg01:347158-349171	wtag	p14ag	OK	88.1242	94.5602	0.101694	0.195997	0.7555	0.839843	no
PBANKA_010920	berg01:349900-353425	wtag	p14ag	OK	104.064	107.645	0.0488014	0.0921386	0.88365	0.927207	no
PBANKA_010930	berg01:355040-356159	wtag	p14ag	OK	87.4369	112.455	0.363037	1.00005	0.2335	0.360459	no
PBANKA_010940	berg01:357666-357933	wtag	p14ag	OK	64.9708	78.7972	0.278353	1.38651	0.5413	0.67164	no
PBANKA_010950	berg01:358937-360034	wtag	p14ag	OK	82.1002	87.9997	0.100114	0.272422	0.7269	0.819102	no
PBANKA_010960	berg01:361252-362393	wtag	p14ag	OK	229.687	220.906	-0.0562386	-0.142274	0.8539	0.908071	no
PBANKA_010970	berg01:362741-365150	wtag	p14ag	OK	71.3225	88.751	0.315406	0.700325	0.30285	0.439376	no
PBANKA_010980	berg01:372975-374088	wtag	p14ag	OK	468.565	622.702	0.410294	0.943094	0.23935	0.36734	no
PBANKA_010990	berg01:375467-377321	wtag	p14ag	OK	346.394	393.245	0.183013	0.373109	0.6036	0.72359	no
PBANKA_011000	berg01:378603-379080	wtag	p14ag	OK	1917.78	1584.06	-0.275803	-10.3596	0.4661	0.604235	no
PBANKA_011010	berg01:380429-388759	wtag	p14ag	OK	66.4046	79.0359	0.251226	0.495601	0.46255	0.600809	no
PBANKA_011020	berg01:391916-392836	wtag	p14ag	OK	314.216	260.74	-0.269143	-0.841063	0.37865	0.519005	no
PBANKA_011030	berg01:393407-393879	wtag	p14ag	OK	109.872	68.3381	-0.685068	-8.02818	0.334	0.472921	no
PBANKA_011040	berg01:394825-396532	wtag	p14ag	OK	15.0461	7.34538	-1.03448	-2.41241	0.0054	0.0159296	yes
PBANKA_011050	berg01:398037-404879	wtag	p14ag	OK	239.148	204.084	-0.228742	-0.345668	0.54775	0.677103	no
PBANKA_011060	berg01:406155-406509	wtag	p14ag	OK	16.5403	5.5278	-1.58121	-3.59629	0.0398	0.0862074	no
PBANKA_011070	berg01:406535-407240	wtag	p14ag	OK	279.168	12.1746	-4.51919	-10.8198	5e-05	0.000264243	yes
PBANKA_011080	berg01:407584-407944	wtag	p14ag	OK	1550.28	1705.59	0.137749	0.564934	0.6643	0.772076	no
PBANKA_011090	berg01:408596-409814	wtag	p14ag	OK	207.439	156.109	-0.41013	-0.892062	0.241	0.369318	no
PBANKA_011100	berg01:410770-411775	wtag	p14ag	OK	39.1328	23.5931	-0.730016	-1.76719	0.02485	0.0581534	no
PBANKA_011110	berg01:412400-413384	wtag	p14ag	OK	25.5451	18.8963	-0.434943	-0.981504	0.20805	0.329294	no
PBANKA_011120	berg01:415502-417536	wtag	p14ag	OK	111.915	96.4109	-0.21513	-0.475514	0.4844	0.620982	no
PBANKA_011130	berg01:418495-420300	wtag	p14ag	OK	306.429	398.292	0.378273	1.76159	0.2078	0.32898	no
PBANKA_011140	berg01:422419-423186	wtag	p14ag	OK	883.561	767.613	-0.202951	-1.83972	0.5316	0.663183	no
PBANKA_011150	berg01:424198-424485	wtag	p14ag	OK	402.064	388.274	-0.0503489	-0.711667	0.89975	0.937637	no
PBANKA_011160	berg01:425204-428881	wtag	p14ag	OK	16.0949	9.51748	-0.757948	-1.82464	0.0146	0.0371278	yes
PBANKA_011170	berg01:430754-431522	wtag	p14ag	OK	769.321	635.316	-0.276112	-0.675994	0.4352	0.574997	no
PBANKA_011180	berg01:431733-434736	wtag	p14ag	OK	27.1823	16.0354	-0.761406	-2.04781	0.01155	0.0304429	yes
PBANKA_011185	berg01:437918-438691	wtag	p14ag	NOTEST	0	0	0	0	1	1	no
PBANKA_011190	berg01:439762-441838	wtag	p14ag	OK	25.7774	14.4321	-0.836823	-2.16294	0.01025	0.0274955	yes
PBANKA_011200	berg01:442240-444187	wtag	p14ag	OK	12.1409	6.44257	-0.914172	-1.95783	0.01395	0.0357168	yes
PBANKA_011210	berg01:448106-455919	wtag	p14ag	OK	39.5184	29.2364	-0.434759	-0.992745	0.16445	0.27345	no
PBANKA_011220	berg01:456329-462206	wtag	p14ag	OK	52.8404	22.1009	-1.25754	-2.07998	0.00045	0.00187247	yes
PBANKA_011230	berg01:465080-467618	wtag	p14ag	OK	37.411	47.6225	0.348181	0.746678	0.25605	0.386655	no
PBANKA_011240	berg01:468661-471097	wtag	p14ag	OK	28.7415	20.0373	-0.520451	-1.28632	0.0921	0.171416	no
PBANKA_011250	berg01:472353-474611	wtag	p14ag	OK	37.2573	28.2721	-0.398144	-0.970369	0.1766	0.289442	no
PBANKA_011260	berg01:477225-478737	wtag	p14ag	OK	49.1885	40.2385	-0.289746	-0.718115	0.3229	0.461108	no
PBANKA_020010	berg02:2322-3536	wtag	p14ag	NOTEST	0.0634485	0.317161	2.32156	0	1	1	no
PBANKA_020020	berg02:6961-8584	wtag	p14ag	OK	128.429	62.9613	-1.02843	-2.06663	0.0052	0.0154268	yes
PBANKA_020030	berg02:9296-11856	wtag	p14ag	OK	10.323	8.33525	-0.308563	-0.502918	0.3719	0.512116	no
PBANKA_020035	berg02:13897-14670	wtag	p14ag	NOTEST	0	0	0	0	1	1	no
PBANKA_020040	berg02:17823-19039	wtag	p14ag	OK	92.1717	105.091	0.189243	0.530429	0.5273	0.659395	no
PBANKA_020050	berg02:20361-21454	wtag	p14ag	OK	3.8716	4.38404	0.17933	0.282327	0.74105	0.82927	no
PBANKA_020060	berg02:24810-26305	wtag	p14ag	OK	473.184	488.225	0.0451462	0.105142	0.89015	0.931501	no
PBANKA_020065	berg02:27763-29333	wtag	p14ag	NOTEST	1.19271	1.32809	0.155106	0	1	1	no
PBANKA_020067	berg02:29765-30891	wtag	p14ag	NOTEST	0	0.241728	Inf	0	1	1	no
PBANKA_020070	berg02:34023-34942	wtag	p14ag	OK	4.49453	0.568579	-2.98274	-2.71521	0.0271	0.0625357	no
PBANKA_020080	berg02:36987-37937	wtag	p14ag	OK	17.2914	12.0632	-0.519446	-1.06574	0.1959	0.314094	no
PBANKA_020090	berg02:44787-50271	wtag	p14ag	OK	5.92968	6.30554	0.0886652	0.162053	0.76955	0.850117	no
PBANKA_020100	berg02:55158-56113	wtag	p14ag	OK	15.2664	18.8093	0.30109	0.62179	0.44025	0.57983	no
PBANKA_020105	berg02:57702-58475	wtag	p14ag	NOTEST	0	0	0	0	1	1	no
PBANKA_020110	berg02:64548-65675	wtag	p14ag	OK	1.56014	5.45551	1.80603	2.16474	0.01805	0.0444029	yes
PBANKA_020120	berg02:69035-70235	wtag	p14ag	OK	2.95522	3.47155	0.232314	0.336059	0.71045	0.806773	no
PBANKA_020125	berg02:71559-72289	wtag	p14ag	OK	117.938	59.3547	-0.990601	-1.92822	0.005	0.0149281	yes
PBANKA_020130	berg02:73677-75048	wtag	p14ag	OK	43.5217	34.2839	-0.344203	-0.801109	0.2452	0.374153	no
PBANKA_020134	berg02:76532-76992	wtag	p14ag	OK	254.616	246.783	-0.0450793	-0.216022	0.88285	0.926754	no
PBANKA_020136	berg02:79322-80160	wtag	p14ag	NOTEST	0	0	0	0	1	1	no
PBANKA_020140	berg02:84405-86046	wtag	p14ag	OK	2.90982	3.17477	0.125724	0.167828	0.81505	0.881669	no
PBANKA_020145	berg02:86475-87094	wtag	p14ag	NOTEST	0	0.582213	Inf	0	1	1	no
PBANKA_020150	berg02:88781-89651	wtag	p14ag	OK	215.697	122.718	-0.813662	-2.27827	0.00705	0.0199973	yes
PBANKA_020160	berg02:92894-93428	wtag	p14ag	OK	4012.41	2531.73	-0.664347	-1.50301	0.09635	0.177873	no
PBANKA_020170	berg02:100585-100843	wtag	p14ag	OK	150.955	240.275	0.67057	4.36828	0.0795	0.152177	no
PBANKA_020180	berg02:102185-104092	wtag	p14ag	OK	16.2787	21.2421	0.383943	0.787989	0.2648	0.396587	no
PBANKA_020190	berg02:104235-104712	wtag	p14ag	OK	354.706	450.596	0.345211	2.83675	0.2957	0.431518	no
PBANKA_020200	berg02:105740-108198	wtag	p14ag	OK	53.6055	58.5402	0.127047	0.286276	0.661	0.769624	no
PBANKA_020210	berg02:109353-109704	wtag	p14ag	NOTEST	0.377381	0.426386	0.176136	0	1	1	no
PBANKA_020220	berg02:109976-110780	wtag	p14ag	OK	22.818	17.3676	-0.393768	-0.947142	0.3034	0.439974	no
PBANKA_020230	berg02:111411-112992	wtag	p14ag	OK	49.7132	47.1542	-0.0762431	-0.198587	0.79785	0.870033	no
PBANKA_020240	berg02:113994-115617	wtag	p14ag	OK	60.7225	74.1532	0.288279	0.656793	0.34445	0.48389	no
PBANKA_020250	berg02:117769-120901	wtag	p14ag	OK	29.5795	37.2883	0.334126	0.718416	0.3093	0.446506	no
PBANKA_020260	berg02:121535-122219	wtag	p14ag	OK	37.3315	53.0635	0.507324	2.1044	0.275	0.408188	no
PBANKA_020270	berg02:123354-128173	wtag	p14ag	OK	72.2608	107.796	0.577014	0.866655	0.14555	0.248052	no
PBANKA_020280	berg02:128748-129354	wtag	p14ag	OK	28.9718	4.24198	-2.77184	-5.14013	5e-05	0.000264243	yes
PBANKA_020290	berg02:129675-130976	wtag	p14ag	OK	83.752	89.5937	0.0972737	0.228679	0.7464	0.833251	no
PBANKA_020300	berg02:134160-135501	wtag	p14ag	OK	1060.21	1157.67	0.126876	0.185733	0.786	0.861801	no
PBANKA_020310	berg02:136763-141095	wtag	p14ag	OK	48.7253	45.6777	-0.0931824	-0.205049	0.75275	0.837792	no
PBANKA_020320	berg02:142679-146136	wtag	p14ag	OK	38.4564	35.4908	-0.115781	-0.279283	0.69535	0.795469	no
PBANKA_020330	berg02:147379-148265	wtag	p14ag	OK	57.7709	53.2076	-0.118712	-0.318024	0.707	0.804129	no
PBANKA_020340	berg02:148665-149085	wtag	p14ag	OK	152.376	82.0302	-0.893407	-2.66389	0.0146	0.0371278	yes
PBANKA_020350	berg02:150017-152117	wtag	p14ag	OK	25.0276	27.3217	0.126524	0.274863	0.66965	0.776207	no
PBANKA_020360	berg02:152289-152979	wtag	p14ag	OK	2113.56	2109.93	-0.00247747	-0.00486827	0.9953	0.996874	no
PBANKA_020370	berg02:153538-158085	wtag	p14ag	OK	42.6329	34.0367	-0.324874	-0.733935	0.29165	0.427112	no
PBANKA_020380	berg02:158738-160406	wtag	p14ag	OK	50.0151	41.428	-0.271756	-0.711107	0.357	0.496931	no
PBANKA_020390	berg02:161446-162289	wtag	p14ag	OK	50.1679	36.3343	-0.465434	-1.3391	0.1878	0.303783	no
PBANKA_020400	berg02:163010-163646	wtag	p14ag	OK	21.6681	16.3741	-0.404154	-0.978174	0.3766	0.516934	no
PBANKA_020410	berg02:164227-164878	wtag	p14ag	OK	171.791	123.666	-0.474208	-1.34068	0.14755	0.250813	no
PBANKA_020420	berg02:165926-166586	wtag	p14ag	OK	176.807	209.653	0.24583	0.839927	0.4162	0.556531	no
PBANKA_020430	berg02:167535-168661	wtag	p14ag	OK	40.5377	10.7938	-1.90906	-5.02839	5e-05	0.000264243	yes
PBANKA_020440	berg02:169091-169817	wtag	p14ag	OK	403.23	344.987	-0.225063	-0.566452	0.4838	0.620418	no
PBANKA_020450	berg02:169993-173221	wtag	p14ag	OK	143.115	186.764	0.38404	0.708876	0.27915	0.412857	no
PBANKA_020460	berg02:174634-175303	wtag	p14ag	OK	651.55	536.623	-0.279967	-0.649002	0.4022	0.542496	no
PBANKA_020470	berg02:177210-179654	wtag	p14ag	OK	110.399	76.9645	-0.520466	-1.42306	0.0835	0.158384	no
PBANKA_020480	berg02:180931-184142	wtag	p14ag	OK	78.3045	75.2917	-0.0566037	-0.118883	0.8577	0.910338	no
PBANKA_020490	berg02:184651-186425	wtag	p14ag	OK	34.977	40.0268	0.19456	0.453068	0.54895	0.678064	no
PBANKA_020500	berg02:187008-187527	wtag	p14ag	OK	1197.15	640.089	-0.90326	-1.67256	0.0337	0.0750442	no
PBANKA_020510	berg02:188818-190960	wtag	p14ag	OK	110.405	84.7334	-0.381797	-0.983898	0.21065	0.332505	no
PBANKA_020520	berg02:191673-197328	wtag	p14ag	OK	135.678	151.211	0.156372	0.248422	0.672	0.77799	no
PBANKA_020530	berg02:200116-202105	wtag	p14ag	OK	24.5114	28.1423	0.199284	0.506834	0.5141	0.647758	no
PBANKA_020540	berg02:203365-204233	wtag	p14ag	OK	261.514	172.418	-0.600982	-1.79105	0.0527	0.108774	no
PBANKA_020550	berg02:204972-205752	wtag	p14ag	OK	12.6345	12.6745	0.0045595	0.0101677	0.98705	0.991992	no
PBANKA_020560	berg02:205761-208914	wtag	p14ag	OK	6.18145	0.0432283	-7.15983	-2.82383	0.1793	0.292943	no
PBANKA_020570	berg02:209617-210880	wtag	p14ag	NOTEST	0.651258	0.289496	-1.16968	0	1	1	no
PBANKA_020580	berg02:211683-219858	wtag	p14ag	OK	142.076	160.221	0.173404	0.282216	0.64835	0.759595	no
PBANKA_020590	berg02:225205-229614	wtag	p14ag	OK	63.1379	38.5261	-0.71267	-1.57494	0.0297	0.067519	no
PBANKA_020600	berg02:230413-230923	wtag	p14ag	OK	115.096	105.138	-0.130552	-0.444115	0.67195	0.777945	no
PBANKA_020610	berg02:232141-234136	wtag	p14ag	OK	36.3587	47.1701	0.375571	0.910747	0.218	0.341581	no
PBANKA_020620	berg02:234584-236018	wtag	p14ag	OK	17.9876	17.8328	-0.0124681	-0.0281802	0.97245	0.983213	no
PBANKA_020630	berg02:236267-237716	wtag	p14ag	OK	1363.07	813.509	-0.744625	-1.56261	0.06305	0.125985	no
PBANKA_020640	berg02:238718-240647	wtag	p14ag	OK	8.51346	6.65673	-0.354932	-0.75555	0.3359	0.474907	no
PBANKA_020650	berg02:241877-243785	wtag	p14ag	OK	180.244	183.864	0.028685	0.0747469	0.92595	0.954098	no
PBANKA_020660	berg02:245185-248743	wtag	p14ag	OK	26.7955	21.9932	-0.284935	-0.665207	0.3247	0.463022	no
PBANKA_020670	berg02:249779-250598	wtag	p14ag	OK	112.145	20.988	-2.41773	-4.27446	5e-05	0.000264243	yes
PBANKA_020680	berg02:251292-255231	wtag	p14ag	OK	22.3777	21.2049	-0.0776599	-0.172999	0.8015	0.872511	no
PBANKA_020690	berg02:256490-257429	wtag	p14ag	OK	27.6076	27.428	-0.00941288	-0.0230849	0.98525	0.990946	no
PBANKA_020700	berg02:260114-263673	wtag	p14ag	OK	171.998	183.225	0.09123	0.166153	0.79015	0.864671	no
PBANKA_020710	berg02:264433-265261	wtag	p14ag	OK	80.8377	101.459	0.327795	0.986141	0.2778	0.411318	no
PBANKA_020720	berg02:266407-267559	wtag	p14ag	OK	45.1161	46.4353	0.0415797	0.111683	0.8922	0.932812	no
PBANKA_020730	berg02:268978-271072	wtag	p14ag	OK	20.1934	18.7277	-0.108713	-0.252986	0.7234	0.816496	no
PBANKA_020740	berg02:271525-273061	wtag	p14ag	OK	42.7367	54.4714	0.350026	0.836539	0.24625	0.375369	no
PBANKA_020750	berg02:275189-277746	wtag	p14ag	OK	67.0864	89.1121	0.409601	0.848449	0.19695	0.315439	no
PBANKA_020760	berg02:278984-285542	wtag	p14ag	OK	66.9675	73.6357	0.136943	0.231583	0.68895	0.790682	no
PBANKA_020770	berg02:289385-293390	wtag	p14ag	OK	13.7292	14.089	0.0373184	0.0889401	0.899	0.937162	no
PBANKA_020780	berg02:294398-295388	wtag	p14ag	OK	44.4714	19.5418	-1.18632	-2.47458	0.0018	0.00621794	yes
PBANKA_020790	berg02:296108-296689	wtag	p14ag	OK	47.1657	32.3483	-0.544047	-1.57809	0.18	0.293839	no
PBANKA_020800	berg02:297446-298197	wtag	p14ag	OK	187.189	205.043	0.131429	0.480493	0.6553	0.765039	no
PBANKA_020810	berg02:299261-300932	wtag	p14ag	OK	46.312	60.7605	0.391747	0.953654	0.1957	0.313859	no
PBANKA_020820	berg02:301488-301917	wtag	p14ag	OK	256.556	335.81	0.388373	1.43697	0.2007	0.320152	no
PBANKA_020830	berg02:304565-306086	wtag	p14ag	OK	22.2167	26.7977	0.270468	0.630838	0.3889	0.529133	no
PBANKA_020840	berg02:307370-309245	wtag	p14ag	OK	30.0895	44.817	0.574787	1.35743	0.0667	0.131878	no
PBANKA_020850	berg02:310015-313813	wtag	p14ag	OK	35.5519	24.571	-0.532973	-1.33452	0.0863	0.162713	no
PBANKA_020860	berg02:314357-315179	wtag	p14ag	OK	67.1327	49.8369	-0.429801	-1.27265	0.18415	0.299089	no
PBANKA_020870	berg02:315519-316998	wtag	p14ag	OK	74.3364	89.4759	0.267431	0.651233	0.37145	0.511659	no
PBANKA_020880	berg02:318178-327224	wtag	p14ag	OK	81.9496	66.2387	-0.307062	-0.599334	0.365	0.505083	no
PBANKA_020890	berg02:330723-332049	wtag	p14ag	OK	100.949	47.9435	-1.07421	-2.76154	0.0006	0.00240501	yes
PBANKA_020900	berg02:333044-335586	wtag	p14ag	OK	25.5476	29.5639	0.210648	0.51968	0.4868	0.623159	no
PBANKA_020910	berg02:337589-338398	wtag	p14ag	OK	140.523	122.335	-0.199968	-0.644555	0.519	0.652001	no
PBANKA_020920	berg02:339404-340922	wtag	p14ag	OK	14.7981	12.008	-0.301412	-0.706039	0.3747	0.515009	no
PBANKA_020930	berg02:343196-345414	wtag	p14ag	OK	1383.89	1209.8	-0.193963	-0.294914	0.6376	0.751239	no
PBANKA_020940	berg02:345916-348077	wtag	p14ag	OK	26.807	18.8665	-0.506782	-1.39489	0.1256	0.220524	no
PBANKA_020950	berg02:348363-351747	wtag	p14ag	OK	80.5114	47.5003	-0.761257	-1.77361	0.01955	0.0474856	yes
PBANKA_020960	berg02:352020-357427	wtag	p14ag	OK	8.19924	5.11029	-0.682085	-1.76707	0.04055	0.0875404	no
PBANKA_020970	berg02:359285-363899	wtag	p14ag	OK	63.4517	77.3655	0.286031	0.527185	0.38665	0.526866	no
PBANKA_020980	berg02:364823-367052	wtag	p14ag	OK	14.6169	9.56813	-0.611333	-1.3828	0.0672	0.132693	no
PBANKA_020990	berg02:368768-370240	wtag	p14ag	OK	18.55	9.41646	-0.978159	-2.31909	0.0128	0.0332137	yes
PBANKA_021000	berg02:371338-375226	wtag	p14ag	OK	27.431	21.1218	-0.377075	-1.05101	0.2078	0.32898	no
PBANKA_021010	berg02:375886-377625	wtag	p14ag	OK	165.131	152.123	-0.118374	-0.304539	0.69065	0.791962	no
PBANKA_021020	berg02:378688-380749	wtag	p14ag	OK	296.932	168.212	-0.819858	-1.49875	0.02985	0.0678109	no
PBANKA_021030	berg02:381726-383211	wtag	p14ag	OK	41.4911	18.5609	-1.16053	-3.10163	0.001	0.00374298	yes
PBANKA_021040	berg02:384408-387729	wtag	p14ag	OK	131.734	136.541	0.05171	0.0983979	0.87695	0.922985	no
PBANKA_021050	berg02:387903-400929	wtag	p14ag	OK	5.26607	5.68299	0.109925	0.252763	0.7199	0.813899	no
PBANKA_021060	berg02:402296-411058	wtag	p14ag	OK	70.4974	70.3209	-0.00361739	-0.00708426	0.991	0.994291	no
PBANKA_021070	berg02:414109-416318	wtag	p14ag	OK	76.8648	50.5997	-0.603193	-1.30616	0.05405	0.111096	no
PBANKA_021080	berg02:416761-417274	wtag	p14ag	OK	66.2033	60.3423	-0.133734	-0.392671	0.68565	0.788303	no
PBANKA_021090	berg02:417481-418091	wtag	p14ag	OK	29.3929	30.9968	0.0766535	0.274524	0.8817	0.925951	no
PBANKA_021100	berg02:419258-420575	wtag	p14ag	OK	49.7507	48.4126	-0.0393358	-0.100751	0.8952	0.934668	no
PBANKA_021110	berg02:421005-423825	wtag	p14ag	OK	4.39017	2.46184	-0.834541	-1.61343	0.04995	0.104033	no
PBANKA_021120	berg02:424655-427307	wtag	p14ag	OK	34.8846	34.476	-0.0169959	-0.0390687	0.9546	0.972355	no
PBANKA_021130	berg02:428548-430174	wtag	p14ag	OK	85.696	78.2453	-0.131224	-0.302809	0.6585	0.767646	no
PBANKA_021140	berg02:431121-433443	wtag	p14ag	OK	23.0089	31.516	0.453893	1.01799	0.1354	0.234086	no
PBANKA_021150	berg02:434469-435590	wtag	p14ag	OK	152.257	134.936	-0.174233	-0.439337	0.56545	0.692454	no
PBANKA_021160	berg02:436165-438328	wtag	p14ag	OK	55.5558	41.0811	-0.435464	-0.961766	0.151	0.255494	no
PBANKA_021170	berg02:439343-442673	wtag	p14ag	OK	10.5498	5.67348	-0.894913	-2.27312	0.0142	0.0362617	yes
PBANKA_021180	berg02:443243-445709	wtag	p14ag	OK	4.9752	5.37987	0.112815	0.207202	0.7672	0.848317	no
PBANKA_021190	berg02:447565-452518	wtag	p14ag	OK	14.8991	16.8899	0.180933	0.402719	0.54405	0.673937	no
PBANKA_021200	berg02:454624-460033	wtag	p14ag	OK	6.16946	3.28742	-0.908187	-2.16916	0.00745	0.0209516	yes
PBANKA_021210	berg02:461286-462567	wtag	p14ag	OK	537.807	485.216	-0.148463	-0.307492	0.65715	0.766534	no
PBANKA_021220	berg02:463878-479337	wtag	p14ag	OK	4.39888	4.88373	0.150847	0.310629	0.6325	0.747169	no
PBANKA_021230	berg02:480818-482614	wtag	p14ag	OK	34.8457	42.203	0.276365	0.659813	0.356	0.495937	no
PBANKA_021240	berg02:483201-483912	wtag	p14ag	OK	108.996	132.042	0.276732	0.785201	0.3479	0.487519	no
PBANKA_021250	berg02:484740-485247	wtag	p14ag	OK	50.7366	56.2094	0.147785	0.504322	0.70275	0.800935	no
PBANKA_021260	berg02:485481-486487	wtag	p14ag	OK	80.5853	102.407	0.345732	1.23586	0.3407	0.48001	no
PBANKA_021270	berg02:488249-494141	wtag	p14ag	OK	170.429	146.589	-0.21739	-0.376549	0.5501	0.679112	no
PBANKA_021280	berg02:494883-497385	wtag	p14ag	OK	98.8699	111.168	0.169135	0.36952	0.58935	0.712127	no
PBANKA_021290	berg02:498957-500558	wtag	p14ag	OK	43.355	43.7808	0.0141014	0.0324747	0.96095	0.976174	no
PBANKA_021300	berg02:500637-503224	wtag	p14ag	OK	131.622	96.9381	-0.441264	-0.996125	0.16	0.267546	no
PBANKA_021310	berg02:503820-505075	wtag	p14ag	OK	104.2	83.8586	-0.313321	-1.38346	0.40975	0.550083	no
PBANKA_021320	berg02:506399-513443	wtag	p14ag	OK	98.1298	109.618	0.15972	0.245588	0.6638	0.771722	no
PBANKA_021330	berg02:514668-515571	wtag	p14ag	OK	57.2751	47.7353	-0.262851	-0.609797	0.42175	0.561912	no
PBANKA_021340	berg02:516194-518666	wtag	p14ag	OK	33.177	33.8984	0.0310343	0.0655919	0.9183	0.949336	no
PBANKA_021350	berg02:519919-520969	wtag	p14ag	OK	164.428	154.323	-0.091509	-0.20434	0.77525	0.854226	no
PBANKA_021360	berg02:522054-524490	wtag	p14ag	OK	90.6483	83.0387	-0.126497	-0.243617	0.68005	0.78392	no
PBANKA_021370	berg02:525768-526914	wtag	p14ag	OK	580.711	573.48	-0.0180766	-0.0453393	0.9582	0.97451	no
PBANKA_021380	berg02:527129-529628	wtag	p14ag	OK	115.141	148.33	0.365408	0.807434	0.26695	0.39902	no
PBANKA_021390	berg02:531241-531535	wtag	p14ag	OK	385.344	519.29	0.430395	2.50389	0.1835	0.298269	no
PBANKA_021400	berg02:533161-548458	wtag	p14ag	OK	38.616	39.4114	0.029414	0.0465049	0.93235	0.958017	no
PBANKA_021410	berg02:548816-549303	wtag	p14ag	OK	129.975	72.538	-0.841428	-4.04021	0.0633	0.126403	no
PBANKA_021420	berg02:549926-552401	wtag	p14ag	OK	36.2352	43.5389	0.264914	0.540128	0.3854	0.52558	no
PBANKA_021430	berg02:552984-556231	wtag	p14ag	OK	49.9339	43.5974	-0.195776	-0.415009	0.51555	0.648981	no
PBANKA_021440	berg02:561655-565474	wtag	p14ag	OK	87.6212	81.6759	-0.10137	-0.184687	0.7555	0.839843	no
PBANKA_021450	berg02:567454-568241	wtag	p14ag	OK	324.596	213.241	-0.606156	-1.89864	0.0501	0.104291	no
PBANKA_021455	berg02:571233-572117	wtag	p14ag	OK	44.5922	43.8849	-0.0230696	-0.0566489	0.94335	0.96529	no
PBANKA_021460	berg02:573957-577125	wtag	p14ag	OK	40.1322	33.1486	-0.275814	-0.536324	0.3818	0.52213	no
PBANKA_021470	berg02:580120-581676	wtag	p14ag	OK	342.285	344.295	0.00844483	0.0166413	0.9801	0.988033	no
PBANKA_021480	berg02:583192-584943	wtag	p14ag	OK	731.387	718.821	-0.0250031	-0.0469537	0.9455	0.966654	no
PBANKA_021490	berg02:586195-587689	wtag	p14ag	OK	54.8779	23.75	-1.2083	-2.54364	0.001	0.00374298	yes
PBANKA_021500	berg02:590485-591587	wtag	p14ag	OK	3.51139	7.58081	1.11031	1.66555	0.0326	0.0730151	no
PBANKA_021510	berg02:591970-593542	wtag	p14ag	NOTEST	0.0734454	0.168367	1.19687	0	1	1	no
PBANKA_021520	berg02:595023-601230	wtag	p14ag	NOTEST	0	0	0	0	1	1	no
PBANKA_021530	berg02:602232-604307	wtag	p14ag	NOTEST	0	0	0	0	1	1	no
PBANKA_021540	berg02:608616-609371	wtag	p14ag	NOTEST	0	0	0	0	1	1	no
PBANKA_021550	berg02:611810-613098	wtag	p14ag	NOTEST	0	0	0	0	1	1	no
PBANKA_021555	berg02:615726-616658	wtag	p14ag	OK	21.6007	23.2951	0.108943	0.247234	0.79055	0.864986	no
PBANKA_021560	berg02:618369-619321	wtag	p14ag	OK	42.7971	26.4883	-0.692158	-1.56961	0.0438	0.0933287	no
PBANKA_021570	berg02:622281-623399	wtag	p14ag	OK	4.93039	5.37177	0.123696	0.207496	0.7982	0.870261	no
PBANKA_021580	berg02:625274-626191	wtag	p14ag	OK	14.3303	15.3186	0.0962191	0.202957	0.80505	0.874968	no
PBANKA_021590	berg02:628832-630082	wtag	p14ag	NOTEST	0.219349	0.174505	-0.329956	0	1	1	no
PBANKA_021600	berg02:632079-634001	wtag	p14ag	OK	12.5626	14.1101	0.167594	0.326297	0.6188	0.735986	no
PBANKA_021610	berg02:638582-639719	wtag	p14ag	NOTEST	0	0	0	0	1	1	no
PBANKA_021620	berg02:642008-643295	wtag	p14ag	NOTEST	0	0	0	0	1	1	no
PBANKA_030010	berg03:0-2685	wtag	p14ag	NOTEST	0	0.0181429	Inf	0	1	1	no
PBANKA_030020	berg03:5629-6810	wtag	p14ag	OK	0.816244	2.47714	1.6016	1.64036	0.0514	0.106545	no
PBANKA_030030	berg03:9493-10639	wtag	p14ag	OK	13.5482	22.0952	0.70563	1.5234	0.05755	0.11702	no
PBANKA_030040	berg03:14105-15284	wtag	p14ag	NOTEST	0.758886	1.6558	1.12557	0	1	1	no
PBANKA_030050	berg03:16656-18128	wtag	p14ag	OK	1.66016	2.73235	0.718821	1.01584	0.23215	0.358823	no
PBANKA_030060	berg03:20981-23256	wtag	p14ag	OK	335.221	256.524	-0.386017	-0.53263	0.28635	0.421013	no
PBANKA_030070	berg03:25106-28734	wtag	p14ag	OK	115.55	122.503	0.084292	0.161628	0.79455	0.86782	no
PBANKA_030080	berg03:29608-31234	wtag	p14ag	OK	19.4168	14.9223	-0.379843	-0.931893	0.249	0.378546	no
PBANKA_030090	berg03:31731-32469	wtag	p14ag	OK	37.7816	48.7045	0.366372	1.20348	0.3714	0.511616	no
PBANKA_030100	berg03:33281-38153	wtag	p14ag	OK	178.9	145.893	-0.294239	-0.56721	0.4226	0.562719	no
PBANKA_030110	berg03:40546-41752	wtag	p14ag	OK	592.47	491.771	-0.268756	-0.525645	0.4794	0.61651	no
PBANKA_030120	berg03:42496-43144	wtag	p14ag	OK	39.3215	18.5261	-1.08576	-2.59744	0.01115	0.0295428	yes
PBANKA_030130	berg03:43548-44451	wtag	p14ag	OK	9153.48	7075.82	-0.371423	-1.65981	0.35145	0.491289	no
PBANKA_030140	berg03:47281-48760	wtag	p14ag	OK	24.907	36.1957	0.539269	1.19012	0.1038	0.188978	no
PBANKA_030150	berg03:49538-50714	wtag	p14ag	OK	158.773	64.1708	-1.30698	-1.69225	0.00475	0.0142841	yes
PBANKA_030160	berg03:52094-54969	wtag	p14ag	OK	2751.55	3042.45	0.144988	0.193757	0.7612	0.844009	no
PBANKA_030170	berg03:56268-57630	wtag	p14ag	OK	29.6893	30.6831	0.0474989	0.11762	0.882	0.926145	no
PBANKA_030180	berg03:58312-60764	wtag	p14ag	OK	17.9302	29.8602	0.735833	1.49625	0.0282	0.0646436	no
PBANKA_030190	berg03:61234-66625	wtag	p14ag	OK	26.3974	22.2583	-0.24605	-0.578009	0.41205	0.55238	no
PBANKA_030200	berg03:69349-70790	wtag	p14ag	OK	325.634	310.972	-0.0664664	-0.184646	0.8301	0.892294	no
PBANKA_030210	berg03:71432-73400	wtag	p14ag	OK	69.4839	61.1979	-0.183197	-0.463956	0.5356	0.666653	no
PBANKA_030220	berg03:73797-74594	wtag	p14ag	OK	67.4484	109.393	0.697658	2.84675	0.0743	0.144003	no
PBANKA_030230	berg03:75368-76601	wtag	p14ag	OK	46.9888	24.2302	-0.955511	-2.57852	0.00515	0.0153019	yes
PBANKA_030240	berg03:77947-80899	wtag	p14ag	OK	15.6741	8.40355	-0.899312	-2.17534	0.0082	0.0227367	yes
PBANKA_030250	berg03:82116-83634	wtag	p14ag	OK	146.347	184.292	0.332608	0.607203	0.36635	0.506476	no
PBANKA_030260	berg03:85333-86485	wtag	p14ag	OK	75.503	81.0843	0.102888	0.292596	0.7267	0.818932	no
PBANKA_030270	berg03:87146-88476	wtag	p14ag	OK	14.0711	6.28561	-1.16261	-2.25405	0.00955	0.025889	yes
PBANKA_030280	berg03:89078-91015	wtag	p14ag	OK	65.4816	68.231	0.0593377	0.132875	0.8461	0.903008	no
PBANKA_030290	berg03:91318-92374	wtag	p14ag	OK	165.248	212.937	0.365797	1.03791	0.24115	0.369383	no
PBANKA_030300	berg03:93300-95677	wtag	p14ag	OK	10.4759	22.2351	1.08576	1.9302	0.00485	0.0145444	yes
PBANKA_030310	berg03:96958-98314	wtag	p14ag	OK	23.8561	15.4857	-0.623423	-1.60647	0.06915	0.135811	no
PBANKA_030320	berg03:98800-99355	wtag	p14ag	OK	79.8208	79.9296	0.00196588	0.00656738	0.99455	0.996455	no
PBANKA_030330	berg03:102358-104218	wtag	p14ag	OK	31.126	28.0508	-0.150077	-0.390434	0.6296	0.744787	no
PBANKA_030340	berg03:105571-106736	wtag	p14ag	OK	245.759	211.995	-0.213218	-0.611781	0.4825	0.619224	no
PBANKA_030350	berg03:106989-107577	wtag	p14ag	OK	2098.75	1582.28	-0.407526	-1.35839	0.2782	0.411801	no
PBANKA_030360	berg03:109150-112587	wtag	p14ag	OK	134.119	109.491	-0.292708	-0.573711	0.36995	0.510085	no
PBANKA_030370	berg03:112850-116714	wtag	p14ag	OK	96.2547	91.9674	-0.065734	-0.123482	0.8386	0.897915	no
PBANKA_030380	berg03:117631-118777	wtag	p14ag	OK	260.519	215.262	-0.275295	-0.72503	0.3768	0.51713	no
PBANKA_030390	berg03:120956-122582	wtag	p14ag	OK	127.324	164.543	0.369957	0.75061	0.24825	0.377676	no
PBANKA_030400	berg03:123799-130737	wtag	p14ag	OK	4.25021	2.77604	-0.614507	-1.40108	0.0715	0.139516	no
PBANKA_030410	berg03:131111-134204	wtag	p14ag	OK	32.1966	44.0399	0.451904	1.0113	0.15295	0.258193	no
PBANKA_030420	berg03:136491-136964	wtag	p14ag	OK	89.5826	70.5646	-0.344274	-1.41359	0.3787	0.51906	no
PBANKA_030430	berg03:137989-139363	wtag	p14ag	OK	9.51108	11.9518	0.329542	0.628741	0.3673	0.507459	no
PBANKA_030440	berg03:139624-140328	wtag	p14ag	OK	545.646	289.968	-0.912074	-1.73434	0.01995	0.0483125	yes
PBANKA_030450	berg03:143470-148694	wtag	p14ag	OK	45.3093	45.1166	-0.00614921	-0.013002	0.98455	0.990633	no
PBANKA_030460	berg03:149423-149978	wtag	p14ag	OK	26.8819	26.6062	-0.014875	-0.0356751	0.97	0.981712	no
PBANKA_030470	berg03:151259-154313	wtag	p14ag	OK	4.95268	5.49474	0.149843	0.256263	0.6935	0.794078	no
PBANKA_030480	berg03:155775-158983	wtag	p14ag	OK	51.727	45.2451	-0.193155	-0.365103	0.567	0.693674	no
PBANKA_030490	berg03:160082-163798	wtag	p14ag	OK	110.57	79.6906	-0.472483	-0.788942	0.1602	0.2678	no
PBANKA_030500	berg03:165143-168975	wtag	p14ag	OK	234.067	114.169	-1.03574	-1.62916	0.0049	0.0146738	yes
PBANKA_030510	berg03:170516-175182	wtag	p14ag	OK	242.693	139.916	-0.794573	-1.11807	0.0386	0.084079	no
PBANKA_030520	berg03:176955-183514	wtag	p14ag	OK	8.93034	5.68434	-0.651722	-1.31596	0.0376	0.0822499	no
PBANKA_030530	berg03:183899-184796	wtag	p14ag	OK	30.595	30.3692	-0.0106896	-0.0263034	0.97505	0.984872	no
PBANKA_030540	berg03:185728-190231	wtag	p14ag	OK	9.45268	3.63182	-1.38003	-3.27696	0.0001	0.000496835	yes
PBANKA_030550	berg03:190348-193765	wtag	p14ag	OK	10.1806	6.51495	-0.643998	-1.56845	0.0507	0.105335	no
PBANKA_030560	berg03:196172-196767	wtag	p14ag	OK	50.3325	48.8408	-0.0434041	-0.136518	0.9045	0.940736	no
PBANKA_030570	berg03:197770-198976	wtag	p14ag	OK	34.0792	30.94	-0.139417	-0.347607	0.65445	0.764397	no
PBANKA_030580	berg03:199344-200796	wtag	p14ag	OK	161.714	139.635	-0.21178	-0.610872	0.49935	0.63467	no
PBANKA_030590	berg03:201654-202311	wtag	p14ag	OK	140.526	55.5736	-1.33837	-4.02355	0.00055	0.00223122	yes
PBANKA_030600	berg03:203468-210332	wtag	p14ag	OK	32.7993	51.7704	0.658464	1.0104	0.09485	0.175587	no
PBANKA_030610	berg03:211766-220037	wtag	p14ag	OK	19.9529	33.2891	0.738451	1.11331	0.06385	0.127294	no
PBANKA_030620	berg03:221099-223515	wtag	p14ag	OK	42.6206	43.1437	0.0175964	0.0381719	0.95035	0.969828	no
PBANKA_030630	berg03:224959-226884	wtag	p14ag	OK	43.7363	33.1438	-0.400093	-0.897801	0.20795	0.32917	no
PBANKA_030640	berg03:227625-228459	wtag	p14ag	OK	37.5412	33.2347	-0.175782	-0.432276	0.594	0.715809	no
PBANKA_030650	berg03:228570-230993	wtag	p14ag	OK	73.7378	70.6379	-0.0619617	-0.147318	0.83625	0.896316	no
PBANKA_030660	berg03:231686-233138	wtag	p14ag	OK	143.058	98.4943	-0.538488	-1.18357	0.0914	0.170364	no
PBANKA_030670	berg03:234724-238440	wtag	p14ag	OK	12.9452	10.687	-0.276556	-0.59347	0.3732	0.513452	no
PBANKA_030680	berg03:241442-242934	wtag	p14ag	OK	176.194	198.364	0.170986	0.340577	0.6076	0.726888	no
PBANKA_030690	berg03:245730-245982	wtag	p14ag	OK	2673.35	3124.74	0.225089	1.66195	0.47435	0.61189	no
PBANKA_030700	berg03:247679-248524	wtag	p14ag	OK	2927.03	1320.52	-1.14833	-4.26624	0.0095	0.0257741	yes
PBANKA_030710	berg03:248855-255412	wtag	p14ag	OK	68.6154	76.2719	0.152618	0.283372	0.656	0.765621	no
PBANKA_030720	berg03:257685-259157	wtag	p14ag	OK	260.682	241.192	-0.112108	-0.277666	0.72405	0.816983	no
PBANKA_030730	berg03:260100-260915	wtag	p14ag	OK	132.34	154.565	0.223959	0.953682	0.49395	0.629721	no
PBANKA_030740	berg03:261445-265423	wtag	p14ag	OK	13.8703	8.94296	-0.633172	-1.68409	0.0449	0.0952817	no
PBANKA_030750	berg03:265513-267461	wtag	p14ag	OK	24.0888	15.7036	-0.617272	-1.38791	0.0579	0.117582	no
PBANKA_030760	berg03:269194-270139	wtag	p14ag	OK	270.611	289.271	0.0962018	0.258905	0.75885	0.842335	no
PBANKA_030770	berg03:270700-271888	wtag	p14ag	OK	8.11009	0.251158	-5.01305	-4.24096	0.0755	0.145916	no
PBANKA_030780	berg03:274694-275543	wtag	p14ag	OK	762.997	898.099	0.235197	0.520816	0.49685	0.632294	no
PBANKA_030790	berg03:283047-286365	wtag	p14ag	OK	5.04827	5.27302	0.0628407	0.14061	0.8618	0.913105	no
PBANKA_030800	berg03:286760-287441	wtag	p14ag	OK	78.9486	72.4947	-0.123037	-0.33992	0.68245	0.785854	no
PBANKA_030810	berg03:288217-289726	wtag	p14ag	OK	27.0923	34.7902	0.360796	0.828643	0.27675	0.410117	no
PBANKA_030820	berg03:290321-292363	wtag	p14ag	OK	48.3844	40.0316	-0.273404	-0.621868	0.36695	0.507114	no
PBANKA_030830	berg03:293921-297449	wtag	p14ag	OK	63.7712	70.634	0.147459	0.318019	0.64155	0.754247	no
PBANKA_030840	berg03:299062-299677	wtag	p14ag	OK	11.6831	9.07074	-0.365132	-0.710849	0.45785	0.596442	no
PBANKA_030850	berg03:300618-302829	wtag	p14ag	OK	27.4479	26.2929	-0.0620202	-0.155809	0.8327	0.893909	no
PBANKA_030860	berg03:304041-305769	wtag	p14ag	OK	84.5241	70.5128	-0.261477	-0.599015	0.37755	0.517894	no
PBANKA_030870	berg03:306038-307497	wtag	p14ag	OK	42.4563	13.2102	-1.68432	-4.25266	5e-05	0.000264243	yes
PBANKA_030880	berg03:308397-309692	wtag	p14ag	OK	49.6853	32.8234	-0.598096	-1.76519	0.06955	0.13644	no
PBANKA_030890	berg03:311420-314316	wtag	p14ag	OK	12.5716	15.1155	0.265856	0.549955	0.4035	0.543755	no
PBANKA_030900	berg03:315455-316327	wtag	p14ag	OK	51.7273	46.3016	-0.159864	-0.420871	0.60495	0.724651	no
PBANKA_030910	berg03:317710-319195	wtag	p14ag	OK	99.5369	101.113	0.0226692	0.0497233	0.9413	0.963948	no
PBANKA_030920	berg03:319615-324627	wtag	p14ag	OK	14.0296	9.47939	-0.565611	-1.49339	0.0632	0.126239	no
PBANKA_030930	berg03:325726-330469	wtag	p14ag	NOTEST	1.44648	1.24468	-0.21677	0	1	1	no
PBANKA_030940	berg03:332006-342977	wtag	p14ag	OK	8.52749	6.29317	-0.438333	-0.989456	0.1433	0.24507	no
PBANKA_030950	berg03:343950-345033	wtag	p14ag	OK	58.2751	43.7833	-0.412499	-0.945636	0.19935	0.318463	no
PBANKA_030960	berg03:345391-346423	wtag	p14ag	OK	16.2897	12.5699	-0.373982	-0.794649	0.3198	0.457898	no
PBANKA_030970	berg03:347146-349183	wtag	p14ag	OK	4.81643	3.3109	-0.54074	-1.04774	0.2166	0.339908	no
PBANKA_030980	berg03:349869-350913	wtag	p14ag	OK	16.2231	16.8052	0.0508616	0.110923	0.88725	0.929566	no
PBANKA_030990	berg03:351708-352209	wtag	p14ag	OK	6.37253	3.68466	-0.790334	-1.27185	0.2857	0.420323	no
PBANKA_031000	berg03:353755-355312	wtag	p14ag	OK	166.8	149.697	-0.156068	-0.343942	0.6108	0.729492	no
PBANKA_031010	berg03:356245-356733	wtag	p14ag	OK	209.016	248.7	0.250798	1.0267	0.402	0.542277	no
PBANKA_031020	berg03:356834-357593	wtag	p14ag	OK	28.7706	35.1207	0.287726	1.37821	0.64695	0.758386	no
PBANKA_031030	berg03:357743-361347	wtag	p14ag	OK	301.233	325.102	0.110014	0.24744	0.74375	0.831329	no
PBANKA_031040	berg03:357743-361347	wtag	p14ag	OK	17.4922	14.0346	-0.317725	-0.13646	0.8179	0.883821	no
PBANKA_031050	berg03:361765-369429	wtag	p14ag	OK	17.7598	19.9716	0.169331	0.362185	0.5908	0.713255	no
PBANKA_031060	berg03:371206-371753	wtag	p14ag	OK	66.8821	61.8074	-0.113841	-0.349791	0.73565	0.825445	no
PBANKA_031070	berg03:372863-374864	wtag	p14ag	OK	387.825	309.063	-0.327503	-0.685629	0.34565	0.485192	no
PBANKA_031080	berg03:375192-377679	wtag	p14ag	OK	31.0122	34.1835	0.140464	0.308835	0.6344	0.748719	no
PBANKA_031090	berg03:379326-381079	wtag	p14ag	OK	177.718	206.354	0.21553	0.438902	0.49925	0.634584	no
PBANKA_031100	berg03:381421-385971	wtag	p14ag	OK	103.951	73.5638	-0.498842	-0.924436	0.1302	0.226923	no
PBANKA_031110	berg03:387840-388643	wtag	p14ag	OK	134.139	118.03	-0.184577	-0.558676	0.5293	0.661194	no
PBANKA_031120	berg03:389535-391442	wtag	p14ag	OK	82.1673	50.2964	-0.708109	-1.67619	0.02335	0.0551664	no
PBANKA_031130	berg03:392627-393533	wtag	p14ag	OK	11.0242	4.04158	-1.44768	-2.82187	0.00825	0.0228563	yes
PBANKA_031140	berg03:395985-400938	wtag	p14ag	OK	107.193	117.501	0.132464	0.229664	0.69965	0.79865	no
PBANKA_031150	berg03:402035-404070	wtag	p14ag	OK	195.064	196.385	0.00973802	0.0218592	0.97495	0.984817	no
PBANKA_031160	berg03:406374-410178	wtag	p14ag	OK	55.0511	44.8944	-0.294237	-0.705536	0.3243	0.462613	no
PBANKA_031170	berg03:411086-413682	wtag	p14ag	OK	82.5909	48.0795	-0.780559	-1.54919	0.01175	0.0308941	yes
PBANKA_031180	berg03:414232-416494	wtag	p14ag	OK	148.029	107.808	-0.457417	-0.948842	0.1572	0.263835	no
PBANKA_031190	berg03:417419-419304	wtag	p14ag	OK	223.388	166.413	-0.424779	-0.964721	0.1819	0.296246	no
PBANKA_031200	berg03:421196-421934	wtag	p14ag	OK	882.087	1006.95	0.191	0.437272	0.5898	0.712528	no
PBANKA_031210	berg03:422720-425138	wtag	p14ag	OK	74.9241	80.8861	0.110461	0.221367	0.71965	0.813731	no
PBANKA_031220	berg03:427231-428863	wtag	p14ag	OK	62.4936	49.3019	-0.342066	-0.91196	0.2472	0.376435	no
PBANKA_031230	berg03:429292-430336	wtag	p14ag	OK	98.7451	81.4503	-0.277789	-0.704822	0.3621	0.502177	no
PBANKA_031240	berg03:431868-435937	wtag	p14ag	OK	78.9859	79.4236	0.00797179	0.0140203	0.98055	0.98827	no
PBANKA_031250	berg03:436472-438920	wtag	p14ag	OK	69.8372	86.3837	0.306764	0.559482	0.38735	0.527565	no
PBANKA_031260	berg03:439984-441877	wtag	p14ag	OK	36.8051	38.2341	0.0549561	0.146624	0.8634	0.91409	no
PBANKA_031270	berg03:443597-447995	wtag	p14ag	OK	635.38	670.112	0.0767831	0.11566	0.85615	0.909428	no
PBANKA_031280	berg03:448259-451744	wtag	p14ag	OK	11.4501	5.49218	-1.0599	-2.31762	0.0025	0.00824107	yes
PBANKA_031290	berg03:452347-453229	wtag	p14ag	OK	4.56423	4.94163	0.114615	0.191248	0.84365	0.901273	no
PBANKA_031300	berg03:453784-457132	wtag	p14ag	OK	3.22135	1.54924	-1.0561	-1.99938	0.0258	0.0600063	no
PBANKA_031310	berg03:458281-460375	wtag	p14ag	OK	16.2213	15.9403	-0.0252075	-0.0626506	0.93705	0.961096	no
PBANKA_031320	berg03:461213-466227	wtag	p14ag	OK	6.22339	4.59503	-0.437628	-0.953459	0.18425	0.299216	no
PBANKA_031330	berg03:468369-470112	wtag	p14ag	OK	158.79	123.038	-0.368017	-0.716141	0.24105	0.369327	no
PBANKA_031340	berg03:471344-476450	wtag	p14ag	OK	89.6393	29.8421	-1.58678	-2.53593	0.00025	0.00112009	yes
PBANKA_031350	berg03:477057-479676	wtag	p14ag	OK	6.93147	4.83202	-0.520533	-1.04574	0.16035	0.26799	no
PBANKA_031360	berg03:481160-482552	wtag	p14ag	OK	38.1658	53.4219	0.48515	1.03514	0.133	0.230808	no
PBANKA_031370	berg03:482769-485723	wtag	p14ag	OK	19.6218	18.8652	-0.0567354	-0.142356	0.8489	0.904855	no
PBANKA_031380	berg03:487595-489242	wtag	p14ag	OK	296.093	312.164	0.0762517	0.151284	0.8228	0.887248	no
PBANKA_031390	berg03:489466-493663	wtag	p14ag	OK	11.2715	5.81425	-0.95501	-2.21654	0.0063	0.0181688	yes
PBANKA_031400	berg03:494625-495302	wtag	p14ag	OK	10.7224	7.70927	-0.475965	-0.947377	0.42015	0.560342	no
PBANKA_031410	berg03:496662-497216	wtag	p14ag	OK	407.445	310.74	-0.390897	-1.2054	0.22495	0.350062	no
PBANKA_031420	berg03:499443-501398	wtag	p14ag	OK	288.047	245.185	-0.232434	-0.450867	0.48145	0.618269	no
PBANKA_031430	berg03:502025-507069	wtag	p14ag	OK	9.48534	6.51147	-0.542717	-1.28983	0.08835	0.165764	no
PBANKA_031440	berg03:508089-509226	wtag	p14ag	OK	91.569	99.0886	0.113859	0.305126	0.7011	0.799736	no
PBANKA_031450	berg03:511306-511630	wtag	p14ag	OK	2112.76	1589.18	-0.41085	-1.51288	0.2391	0.36705	no
PBANKA_031460	berg03:512371-513886	wtag	p14ag	OK	17.1025	10.7804	-0.665791	-1.49094	0.07025	0.137561	no
PBANKA_031470	berg03:515666-516659	wtag	p14ag	OK	298.193	323.013	0.115346	0.262429	0.71565	0.810698	no
PBANKA_031480	berg03:517539-518867	wtag	p14ag	OK	1366.97	439.085	-1.63841	-3.40484	0.00205	0.00695008	yes
PBANKA_031490	berg03:519198-521493	wtag	p14ag	OK	40.6629	39.0697	-0.0576627	-0.136778	0.8422	0.900337	no
PBANKA_031500	berg03:523210-524725	wtag	p14ag	OK	6.66628	6.86087	0.0415094	0.0727182	0.92205	0.951623	no
PBANKA_031510	berg03:525278-526778	wtag	p14ag	OK	48.7912	40.4354	-0.271001	-0.648016	0.35925	0.499312	no
PBANKA_031520	berg03:527749-528150	wtag	p14ag	OK	220.518	164.45	-0.423247	-1.9959	0.20745	0.328525	no
PBANKA_031530	berg03:529148-534446	wtag	p14ag	OK	35.9081	21.4004	-0.746674	-1.74996	0.01775	0.0437877	yes
PBANKA_031540	berg03:535401-536924	wtag	p14ag	OK	42.0027	34.1506	-0.29857	-0.736396	0.3119	0.449319	no
PBANKA_031541	berg03:538057-538577	wtag	p14ag	OK	34.1674	24.5815	-0.475047	-1.35718	0.25705	0.387765	no
PBANKA_031542	berg03:539047-539168	wtag	p14ag	NOTEST	0	0	0	0	1	1	no
PBANKA_031543	berg03:539504-539588	wtag	p14ag	NOTEST	0	0	0	0	1	1	no
PBANKA_031550	berg03:541152-542347	wtag	p14ag	OK	37.7402	45.4089	0.266872	0.748886	0.39425	0.534515	no
PBANKA_031560	berg03:543624-544095	wtag	p14ag	OK	6820.59	2105.95	-1.69543	-22.7056	0.00035	0.00150351	yes
PBANKA_031570	berg03:544551-544953	wtag	p14ag	OK	19.8181	4.63222	-2.09704	-4.33809	0.00645	0.0185387	yes
PBANKA_031580	berg03:546419-546732	wtag	p14ag	OK	33115.9	17360.4	-0.931725	-7.15581	0.06875	0.135163	no
PBANKA_031590	berg03:547486-548534	wtag	p14ag	OK	57.1575	51.7638	-0.143	-0.371575	0.63255	0.747207	no
PBANKA_031600	berg03:549572-552158	wtag	p14ag	OK	120.933	169.43	0.486477	0.822192	0.20035	0.319717	no
PBANKA_031610	berg03:556403-556948	wtag	p14ag	OK	47.6545	59.2616	0.314485	1.17168	0.4539	0.592837	no
PBANKA_031620	berg03:558037-559105	wtag	p14ag	OK	599.351	581.482	-0.0436673	-0.0882895	0.8946	0.934289	no
PBANKA_031630	berg03:560914-561860	wtag	p14ag	OK	91.6896	66.2557	-0.468715	-1.34565	0.1278	0.223613	no
PBANKA_031640	berg03:563180-564474	wtag	p14ag	OK	7.4762	8.85303	0.243867	0.432408	0.5601	0.687706	no
PBANKA_031650	berg03:564857-566429	wtag	p14ag	NOTEST	0.145364	0.198953	0.452757	0	1	1	no
PBANKA_031660	berg03:567910-576232	wtag	p14ag	NOTEST	0.132542	0.154848	0.224397	0	1	1	no
PBANKA_031665	berg03:578529-579130	wtag	p14ag	OK	3.05456	4.1227	0.432627	0.578465	0.54655	0.676044	no
PBANKA_031670	berg03:583544-584299	wtag	p14ag	NOTEST	0	0	0	0	1	1	no
PBANKA_031680	berg03:586738-588026	wtag	p14ag	NOTEST	0	0	0	0	1	1	no
PBANKA_031690	berg03:597338-598625	wtag	p14ag	NOTEST	0	0	0	0	1	1	no
PBANKA_040010	berg04:4336-6412	wtag	p14ag	OK	2.68431	0.628493	-2.09458	-2.14451	0.00245	0.00809695	yes
PBANKA_040020	berg04:9299-10334	wtag	p14ag	NOTEST	0.188946	1.69314	3.16366	0	1	1	no
PBANKA_040030	berg04:13472-14393	wtag	p14ag	OK	17.3891	34.5227	0.989367	2.23617	0.00725	0.0204769	yes
PBANKA_040040	berg04:16567-17738	wtag	p14ag	NOTEST	0.746202	0.361964	-1.04372	0	1	1	no
PBANKA_040050	berg04:19557-22374	wtag	p14ag	OK	23.936	11.89	-1.00943	-1.80282	0.002	0.00680421	yes
PBANKA_040060	berg04:25112-26246	wtag	p14ag	OK	9.87706	16.3211	0.724586	1.46168	0.0662	0.13106	no
PBANKA_040070	berg04:30214-31708	wtag	p14ag	OK	2.968	4.47765	0.593249	0.861476	0.29245	0.427928	no
PBANKA_040080	berg04:33397-34703	wtag	p14ag	OK	14.9268	14.4242	-0.0494213	-0.0983474	0.90395	0.940381	no
PBANKA_040090	berg04:37236-38355	wtag	p14ag	OK	40.9584	11.9446	-1.77781	-4.46406	5e-05	0.000264243	yes
PBANKA_040100	berg04:39516-41517	wtag	p14ag	OK	88.9111	90.6834	0.0284748	0.061645	0.92495	0.95348	no
PBANKA_040110	berg04:45672-49593	wtag	p14ag	OK	120.608	140.47	0.219933	0.395015	0.51225	0.646137	no
PBANKA_040120	berg04:51990-55815	wtag	p14ag	OK	11.9098	10.4202	-0.192766	-0.464895	0.52965	0.661532	no
PBANKA_040130	berg04:56813-57716	wtag	p14ag	OK	94.7868	83.8914	-0.176164	-0.523161	0.5716	0.697607	no
PBANKA_040140	berg04:59206-60631	wtag	p14ag	OK	89.8717	108.716	0.274623	0.608575	0.3749	0.515185	no
PBANKA_040150	berg04:64221-68233	wtag	p14ag	OK	81.2783	66.581	-0.287759	-0.62281	0.36005	0.500116	no
PBANKA_040160	berg04:70864-73198	wtag	p14ag	OK	42.8002	48.0481	0.166862	0.362442	0.5793	0.703792	no
PBANKA_040170	berg04:74074-78037	wtag	p14ag	OK	10.6275	9.06804	-0.228939	-0.561987	0.45925	0.59773	no
PBANKA_040180	berg04:80408-84909	wtag	p14ag	OK	65.3539	67.1422	0.0389446	0.0825731	0.8993	0.937367	no
PBANKA_040190	berg04:85813-86470	wtag	p14ag	OK	367.51	357.649	-0.0392382	-0.13367	0.89335	0.933559	no
PBANKA_040200	berg04:88755-91425	wtag	p14ag	OK	45.3172	47.6736	0.073134	0.181792	0.8053	0.87513	no
PBANKA_040210	berg04:93015-98490	wtag	p14ag	OK	23.4941	31.7705	0.435385	0.838379	0.20805	0.329294	no
PBANKA_040220	berg04:99255-99783	wtag	p14ag	NOTEST	2.18121	2.14401	-0.024813	0	1	1	no
PBANKA_040230	berg04:100248-101580	wtag	p14ag	OK	122.662	107.593	-0.189097	-0.443921	0.5253	0.657555	no
PBANKA_040240	berg04:102535-104257	wtag	p14ag	OK	115.992	35.3336	-1.71491	-4.35177	5e-05	0.000264243	yes
PBANKA_040250	berg04:104383-105207	wtag	p14ag	OK	2962.39	2048.61	-0.532117	-1.27971	0.1801	0.293966	no
PBANKA_040260	berg04:105959-108751	wtag	p14ag	OK	28.7336	21.558	-0.414515	-0.808211	0.16105	0.268936	no
PBANKA_040270	berg04:111186-112725	wtag	p14ag	OK	3966.41	5397.25	0.444393	0.53395	0.425	0.565102	no
PBANKA_040280	berg04:114382-115972	wtag	p14ag	OK	60.9523	69.3749	0.186732	0.441766	0.52845	0.660429	no
PBANKA_040290	berg04:118885-122551	wtag	p14ag	OK	26.4838	26.5385	0.00298084	0.00785819	0.9908	0.994174	no
PBANKA_040300	berg04:123768-124253	wtag	p14ag	OK	1029.83	860.82	-0.258626	-1.27998	0.4201	0.560303	no
PBANKA_040310	berg04:124762-125498	wtag	p14ag	OK	219.555	190.362	-0.205836	-0.630364	0.4991	0.634453	no
PBANKA_040320	berg04:126554-127577	wtag	p14ag	OK	149.002	55.1267	-1.43451	-1.18032	0.00285	0.0092186	yes
PBANKA_040330	berg04:130215-134322	wtag	p14ag	OK	12.4337	5.56624	-1.15948	-2.73691	0.00065	0.0025779	yes
PBANKA_040340	berg04:134778-135297	wtag	p14ag	OK	35.4915	34.98	-0.0209429	-0.0572348	0.9546	0.972355	no
PBANKA_040350	berg04:136606-137900	wtag	p14ag	OK	6.33846	4.58453	-0.467358	-0.807565	0.29315	0.428692	no
PBANKA_040360	berg04:138766-149357	wtag	p14ag	OK	41.2659	45.4646	0.139794	0.260473	0.6846	0.787489	no
PBANKA_040370	berg04:152108-154808	wtag	p14ag	OK	186.514	182.496	-0.0314211	-0.0588789	0.92755	0.955124	no
PBANKA_040380	berg04:155743-158156	wtag	p14ag	OK	65.4916	43.2307	-0.599254	-1.5718	0.0453	0.0959716	no
PBANKA_040390	berg04:159753-160434	wtag	p14ag	OK	209.713	222.267	0.0838765	0.312075	0.7781	0.856291	no
PBANKA_040400	berg04:161168-171100	wtag	p14ag	OK	11.4625	8.95717	-0.355812	-0.9449	0.2196	0.343511	no
PBANKA_040410	berg04:173174-174797	wtag	p14ag	OK	120.847	140.322	0.215558	0.446835	0.495	0.630685	no
PBANKA_040420	berg04:175950-176631	wtag	p14ag	OK	844.292	674.423	-0.324088	-1.06317	0.31405	0.45162	no
PBANKA_040430	berg04:178640-181355	wtag	p14ag	OK	88.4795	102.626	0.213984	0.372029	0.55315	0.681677	no
PBANKA_040440	berg04:182574-182985	wtag	p14ag	OK	553.142	371.375	-0.574771	-1.6739	0.0929	0.172617	no
PBANKA_040450	berg04:184722-185942	wtag	p14ag	OK	29.7666	25.4897	-0.223776	-0.559252	0.49645	0.631923	no
PBANKA_040460	berg04:187936-189459	wtag	p14ag	OK	84.9089	81.7717	-0.0543153	-0.127267	0.85225	0.907029	no
PBANKA_040470	berg04:190007-190908	wtag	p14ag	OK	2213.88	1433.14	-0.627397	-2.73252	0.0703	0.137637	no
PBANKA_040480	berg04:192478-194362	wtag	p14ag	OK	223.654	246.255	0.138884	0.256265	0.6827	0.78605	no
PBANKA_040490	berg04:195141-196044	wtag	p14ag	OK	170.168	164.273	-0.050862	-0.130597	0.8658	0.915624	no
PBANKA_040500	berg04:197176-197434	wtag	p14ag	OK	144.506	140.1	-0.044668	-0.273615	0.9014	0.938734	no
PBANKA_040510	berg04:198668-199350	wtag	p14ag	OK	461.246	443.94	-0.0551699	-0.246622	0.8596	0.911617	no
PBANKA_040520	berg04:200298-202076	wtag	p14ag	OK	107.741	110.635	0.0382318	0.0756023	0.9064	0.942038	no
PBANKA_040530	berg04:204461-205691	wtag	p14ag	OK	1126.79	815.406	-0.466632	-0.522664	0.2079	0.329102	no
PBANKA_040531	berg04:204461-205691	wtag	p14ag	NOTEST	0	0	0	0	1	1	no
PBANKA_040540	berg04:206408-207055	wtag	p14ag	OK	750.18	907.031	0.273915	0.95583	0.3932	0.533479	no
PBANKA_040550	berg04:208389-209611	wtag	p14ag	OK	755.457	547.456	-0.464607	-0.980689	0.17825	0.291582	no
PBANKA_040560	berg04:212533-213841	wtag	p14ag	OK	67.3573	81.6741	0.278046	0.728476	0.3424	0.481763	no
PBANKA_040570	berg04:214544-215561	wtag	p14ag	OK	119.881	103.13	-0.217138	-0.618406	0.47755	0.614788	no
PBANKA_040580	berg04:216070-217823	wtag	p14ag	OK	145.89	112.526	-0.374613	-1.0531	0.2256	0.350844	no
PBANKA_040590	berg04:218776-220690	wtag	p14ag	OK	26.3101	14.5938	-0.850267	-2.17801	0.0148	0.0375535	yes
PBANKA_040600	berg04:220950-226263	wtag	p14ag	OK	136.145	154.551	0.182944	0.295526	0.6026	0.722739	no
PBANKA_040610	berg04:228214-230065	wtag	p14ag	OK	14.5218	15.3447	0.0795154	0.16444	0.8086	0.877369	no
PBANKA_040620	berg04:230443-241686	wtag	p14ag	OK	11.4861	13.2239	0.203258	0.364542	0.5433	0.673327	no
PBANKA_040630	berg04:243413-244847	wtag	p14ag	OK	57.8543	77.7282	0.426014	0.919696	0.1788	0.292312	no
PBANKA_040640	berg04:246168-250740	wtag	p14ag	OK	13.6203	15.1373	0.152353	0.327932	0.61045	0.729214	no
PBANKA_040650	berg04:251592-253356	wtag	p14ag	OK	78.6571	88.892	0.176476	0.368759	0.5803	0.704632	no
PBANKA_040660	berg04:254761-255595	wtag	p14ag	OK	65.34	23.0975	-1.50023	-3.49752	5e-05	0.000264243	yes
PBANKA_040670	berg04:258927-259599	wtag	p14ag	OK	97.34	90.2675	-0.108827	-0.367999	0.73905	0.827862	no
PBANKA_040680	berg04:260779-262279	wtag	p14ag	OK	37.3583	43.4345	0.217412	0.509229	0.46995	0.60776	no
PBANKA_040690	berg04:264129-265626	wtag	p14ag	OK	100.517	91.8003	-0.130867	-0.317739	0.66425	0.772038	no
PBANKA_040700	berg04:266473-266961	wtag	p14ag	OK	258.007	176.933	-0.544211	-2.54831	0.1076	0.194562	no
PBANKA_040710	berg04:267615-271425	wtag	p14ag	OK	37.7926	42.512	0.169765	0.332754	0.58855	0.711478	no
PBANKA_040720	berg04:273028-275118	wtag	p14ag	OK	187.417	142.957	-0.390676	-0.945862	0.23275	0.359563	no
PBANKA_040730	berg04:275397-276436	wtag	p14ag	OK	446.259	523.976	0.23162	0.714683	0.4561	0.594896	no
PBANKA_040740	berg04:277116-282517	wtag	p14ag	OK	63.6169	72.5472	0.189509	0.339084	0.5693	0.695705	no
PBANKA_040750	berg04:285155-287228	wtag	p14ag	OK	22.2828	27.747	0.316404	0.729669	0.2878	0.4227	no
PBANKA_040760	berg04:289132-291664	wtag	p14ag	OK	124.502	130.429	0.0670945	0.134306	0.8432	0.900952	no
PBANKA_040770	berg04:293776-294112	wtag	p14ag	OK	3010.16	1599.03	-0.912646	-2.71407	0.02925	0.0666541	no
PBANKA_040780	berg04:294735-296316	wtag	p14ag	OK	75.9434	47.1708	-0.687032	-1.56316	0.0296	0.0673263	no
PBANKA_040790	berg04:297258-298941	wtag	p14ag	OK	63.314	53.2328	-0.250209	-0.628301	0.4019	0.542189	no
PBANKA_040800	berg04:299458-304325	wtag	p14ag	OK	5.50005	5.40713	-0.0245825	-0.0562796	0.94085	0.963674	no
PBANKA_040810	berg04:305170-306044	wtag	p14ag	OK	253.243	325.412	0.361741	0.979267	0.2598	0.390882	no
PBANKA_040820	berg04:307830-309962	wtag	p14ag	OK	148.236	152.352	0.0395053	0.0759152	0.90515	0.941204	no
PBANKA_040830	berg04:311643-322185	wtag	p14ag	OK	59.8587	53.514	-0.161644	-0.33877	0.6307	0.745742	no
PBANKA_040840	berg04:323981-327305	wtag	p14ag	OK	111.958	122.413	0.128796	0.251069	0.69005	0.7915	no
PBANKA_040850	berg04:328216-331186	wtag	p14ag	OK	4.50235	1.47039	-1.61448	-2.87839	0.0012	0.00438407	yes
PBANKA_040860	berg04:332527-333655	wtag	p14ag	OK	58.218	41.3353	-0.494092	-1.40419	0.1432	0.244931	no
PBANKA_040870	berg04:334629-335239	wtag	p14ag	OK	56.0898	78.6183	0.487127	1.61782	0.1699	0.280698	no
PBANKA_040880	berg04:335364-335694	wtag	p14ag	OK	280.241	314.252	0.165255	0.842341	0.57995	0.704313	no
PBANKA_040890	berg04:336764-339062	wtag	p14ag	OK	22.1252	31.7769	0.522285	1.18252	0.0817	0.155595	no
PBANKA_040900	berg04:340038-340818	wtag	p14ag	OK	15.976	14.4018	-0.149661	-0.330694	0.72745	0.8195	no
PBANKA_040910	berg04:341214-342763	wtag	p14ag	OK	86.1604	42.4828	-1.02014	-1.93286	0.00425	0.0129866	yes
PBANKA_040920	berg04:344084-347637	wtag	p14ag	OK	7.54536	10.8875	0.529007	1.08291	0.1107	0.199153	no
PBANKA_040930	berg04:348310-351622	wtag	p14ag	OK	183.635	127.151	-0.530298	-0.85591	0.1426	0.244098	no
PBANKA_040940	berg04:356382-364646	wtag	p14ag	OK	215.757	251.95	0.223727	0.303901	0.6004	0.720875	no
PBANKA_040950	berg04:365891-366137	wtag	p14ag	OK	170.171	210.244	0.305078	2.11126	0.43335	0.573228	no
PBANKA_040960	berg04:368164-370749	wtag	p14ag	OK	30.4498	25.3718	-0.263211	-0.681382	0.37665	0.516977	no
PBANKA_040970	berg04:371355-374427	wtag	p14ag	OK	997.038	824.174	-0.2747	-0.429928	0.4865	0.622889	no
PBANKA_040980	berg04:375391-377358	wtag	p14ag	OK	147.803	158.275	0.0987541	0.203736	0.7582	0.841877	no
PBANKA_040990	berg04:378052-380023	wtag	p14ag	OK	17.1703	11.4655	-0.582611	-1.46638	0.10025	0.183715	no
PBANKA_041000	berg04:380705-381599	wtag	p14ag	OK	243.688	157.75	-0.627392	-1.95048	0.0605	0.12188	no
PBANKA_041010	berg04:382445-384503	wtag	p14ag	OK	28.7243	13.2263	-1.11886	-2.76518	0.0009	0.00341495	yes
PBANKA_041020	berg04:384650-387683	wtag	p14ag	OK	11.1261	3.94379	-1.4963	-3.45568	0.0003	0.00131386	yes
PBANKA_041030	berg04:388724-389636	wtag	p14ag	OK	94.7549	79.4058	-0.254956	-0.774043	0.3943	0.534563	no
PBANKA_041040	berg04:390714-392973	wtag	p14ag	OK	154.024	194.534	0.336867	0.732714	0.28285	0.417062	no
PBANKA_041050	berg04:395800-397969	wtag	p14ag	OK	46.7189	53.5845	0.197811	0.429621	0.52445	0.656836	no
PBANKA_041060	berg04:400004-400783	wtag	p14ag	OK	630.697	511.687	-0.301686	-1.12612	0.32355	0.461777	no
PBANKA_041065	berg04:401775-403062	wtag	p14ag	OK	21.4712	23.9504	0.157648	0.328684	0.638	0.751489	no
PBANKA_041070	berg04:403706-404732	wtag	p14ag	OK	32.5581	43.1405	0.406023	0.930465	0.2096	0.331203	no
PBANKA_041080	berg04:405413-407955	wtag	p14ag	OK	10.7738	12.8201	0.250876	0.52603	0.43525	0.575028	no
PBANKA_041090	berg04:408372-409008	wtag	p14ag	OK	21.3933	13.9232	-0.619671	-1.50175	0.1362	0.235189	no
PBANKA_041100	berg04:409129-410260	wtag	p14ag	NOTEST	1.0057	2.61809	1.38031	0	1	1	no
PBANKA_041110	berg04:410904-412890	wtag	p14ag	OK	15.673	16.9052	0.109179	0.250649	0.7287	0.820431	no
PBANKA_041120	berg04:413355-415716	wtag	p14ag	OK	13.6543	13.1822	-0.0507644	-0.106443	0.87105	0.919044	no
PBANKA_041130	berg04:415991-418648	wtag	p14ag	OK	169.59	206.55	0.284438	0.506359	0.4273	0.567335	no
PBANKA_041140	berg04:418933-422394	wtag	p14ag	OK	78.7445	61.682	-0.352329	-0.710606	0.25255	0.382712	no
PBANKA_041150	berg04:423031-425586	wtag	p14ag	OK	34.8118	38.9907	0.163552	0.363642	0.5823	0.706355	no
PBANKA_041160	berg04:425665-428539	wtag	p14ag	OK	13.0784	6.04435	-1.11352	-2.58955	0.00165	0.00576804	yes
PBANKA_041170	berg04:430241-431872	wtag	p14ag	OK	215.91	258.701	0.260854	0.653799	0.39775	0.538025	no
PBANKA_041180	berg04:432205-433797	wtag	p14ag	OK	100.588	77.2335	-0.381161	-1.01613	0.2274	0.353033	no
PBANKA_041190	berg04:434401-435640	wtag	p14ag	OK	10.0301	3.3551	-1.57991	-2.96632	0.0041	0.0125901	yes
PBANKA_041195	berg04:435886-439813	wtag	p14ag	OK	13.2631	12.9699	-0.0322535	-0.0827172	0.91105	0.944781	no
PBANKA_041200	berg04:440053-441187	wtag	p14ag	NOTEST	1.13028	1.29471	0.195951	0	1	1	no
PBANKA_041210	berg04:442298-443225	wtag	p14ag	OK	174.758	197.825	0.178861	0.420094	0.56045	0.68798	no
PBANKA_041220	berg04:446257-447139	wtag	p14ag	OK	58.4592	54.3771	-0.104431	-0.27628	0.74155	0.829671	no
PBANKA_041230	berg04:448460-449159	wtag	p14ag	OK	73.2073	78.3236	0.0974591	0.282094	0.75085	0.836486	no
PBANKA_041240	berg04:449907-452670	wtag	p14ag	OK	3.33014	3.37958	0.0212611	0.0352258	0.95385	0.971911	no
PBANKA_041250	berg04:461992-464729	wtag	p14ag	OK	14.4309	11.4637	-0.332093	-0.788402	0.29865	0.434789	no
PBANKA_041260	berg04:466243-467698	wtag	p14ag	OK	4.30956	1.09907	-1.97126	-2.96352	0.00285	0.0092186	yes
PBANKA_041270	berg04:468388-469085	wtag	p14ag	OK	43.8665	38.2594	-0.197304	-0.547165	0.59665	0.717872	no
PBANKA_041280	berg04:469817-470501	wtag	p14ag	OK	205.385	179.375	-0.195354	-0.51478	0.5221	0.654726	no
PBANKA_041290	berg04:474093-479811	wtag	p14ag	OK	102.225	90.1264	-0.181726	-0.260902	0.62175	0.738384	no
PBANKA_041300	berg04:480893-487655	wtag	p14ag	OK	16.8814	21.3346	0.337764	0.699628	0.2946	0.430298	no
PBANKA_041320	berg04:487961-488660	wtag	p14ag	OK	40.7878	32.1571	-0.343	-0.923829	0.312	0.449415	no
PBANKA_041330	berg04:490165-490861	wtag	p14ag	OK	73.9863	90.8545	0.2963	0.834656	0.32465	0.462984	no
PBANKA_041340	berg04:494301-495701	wtag	p14ag	OK	125.13	143.623	0.198858	0.441107	0.50935	0.64357	no
PBANKA_041350	berg04:496821-500012	wtag	p14ag	OK	287.776	202.741	-0.505307	-1.07715	0.15375	0.259273	no
PBANKA_041360	berg04:500243-501041	wtag	p14ag	OK	22.5798	18.9946	-0.249448	-0.569868	0.4935	0.629296	no
PBANKA_041370	berg04:502385-503334	wtag	p14ag	OK	24.2422	8.17686	-1.5679	-3.32472	0.0005	0.00205288	yes
PBANKA_041380	berg04:503532-504453	wtag	p14ag	OK	23.1105	23.837	0.0446538	0.107087	0.8997	0.937617	no
PBANKA_041390	berg04:505839-506760	wtag	p14ag	OK	21.3442	18.6254	-0.196569	-0.437046	0.5731	0.698812	no
PBANKA_041400	berg04:507040-512994	wtag	p14ag	OK	19.5067	13.7632	-0.503147	-1.31173	0.09945	0.182533	no
PBANKA_041410	berg04:516355-517672	wtag	p14ag	OK	295.715	325.658	0.139151	0.321224	0.6642	0.771997	no
PBANKA_041420	berg04:517993-520597	wtag	p14ag	OK	10.5468	11.8936	0.173379	0.349999	0.58515	0.708677	no
PBANKA_041430	berg04:522295-523669	wtag	p14ag	OK	62.5802	69.2794	0.146719	0.351181	0.61545	0.733319	no
PBANKA_041440	berg04:524474-525760	wtag	p14ag	OK	130.61	112.342	-0.217371	-0.547666	0.4631	0.601346	no
PBANKA_041450	berg04:528818-529696	wtag	p14ag	OK	120.774	122.375	0.0189895	0.0526234	0.94775	0.9681	no
PBANKA_041460	berg04:532090-532600	wtag	p14ag	OK	918.474	968.411	0.0763814	0.295468	0.80965	0.878064	no
PBANKA_041470	berg04:537058-539095	wtag	p14ag	OK	47.0833	42.2257	-0.157093	-0.378012	0.5909	0.71332	no
PBANKA_041480	berg04:539581-540646	wtag	p14ag	OK	101.525	82.7251	-0.295444	-0.684101	0.34825	0.48788	no
PBANKA_041490	berg04:542288-544430	wtag	p14ag	OK	68.9504	86.3819	0.325171	0.742756	0.28155	0.415567	no
PBANKA_041500	berg04:544891-546265	wtag	p14ag	OK	60.7681	83.1789	0.452903	0.92371	0.1835	0.298269	no
PBANKA_041510	berg04:547249-548872	wtag	p14ag	OK	16.522	10.3938	-0.668667	-1.61055	0.0612	0.123024	no
PBANKA_041520	berg04:549765-551037	wtag	p14ag	OK	162.219	149.398	-0.118778	-0.332674	0.685	0.787781	no
PBANKA_041530	berg04:552139-556822	wtag	p14ag	OK	17.8934	15.3244	-0.2236	-0.568563	0.46295	0.601198	no
PBANKA_041540	berg04:557281-561672	wtag	p14ag	OK	11.8791	14.1658	0.253991	0.542537	0.40955	0.549906	no
PBANKA_041550	berg04:564887-567887	wtag	p14ag	OK	27.877	32.6538	0.228175	0.517044	0.44915	0.588328	no
PBANKA_041560	berg04:568611-571782	wtag	p14ag	OK	19.2326	16.0769	-0.258562	-0.657142	0.38355	0.523855	no
PBANKA_041570	berg04:574237-576640	wtag	p14ag	OK	799.013	623.302	-0.358287	-0.602421	0.34135	0.480704	no
PBANKA_041580	berg04:576819-580328	wtag	p14ag	OK	11.1694	19.6706	0.816488	1.54197	0.02235	0.0531663	no
PBANKA_041590	berg04:582091-582802	wtag	p14ag	OK	27.6099	19.4717	-0.503812	-1.28412	0.17905	0.292612	no
PBANKA_041600	berg04:585977-589539	wtag	p14ag	OK	180.116	124.999	-0.527006	-0.930773	0.13715	0.236507	no
PBANKA_041610	berg04:590939-608444	wtag	p14ag	OK	34.1614	51.1455	0.58224	0.864531	0.155	0.260899	no
PBANKA_041620	berg04:610523-613799	wtag	p14ag	OK	46.3745	28.7148	-0.691537	-1.78934	0.0256	0.0596231	no
PBANKA_041630	berg04:616296-622609	wtag	p14ag	OK	30.5407	35.9	0.233249	0.426435	0.4668	0.604787	no
PBANKA_041640	berg04:623850-624663	wtag	p14ag	OK	51.6822	47.6755	-0.116418	-0.312427	0.7039	0.801757	no
PBANKA_041650	berg04:626123-632253	wtag	p14ag	OK	31.1075	36.461	0.229088	0.461411	0.4602	0.598592	no
PBANKA_041660	berg04:632943-634689	wtag	p14ag	OK	256.908	358.301	0.479919	0.855191	0.2056	0.326227	no
PBANKA_041670	berg04:637306-637983	wtag	p14ag	OK	129.964	74.0364	-0.81181	-2.52964	0.01185	0.0311143	yes
PBANKA_041680	berg04:638730-643043	wtag	p14ag	OK	22.9321	27.8199	0.278743	0.551548	0.3714	0.511616	no
PBANKA_041690	berg04:645206-645704	wtag	p14ag	OK	50.1747	71.4403	0.509779	1.66418	0.16725	0.277163	no
PBANKA_041700	berg04:647075-647633	wtag	p14ag	OK	130.149	147.567	0.181207	0.601607	0.54895	0.678064	no
PBANKA_041710	berg04:648352-656625	wtag	p14ag	OK	12.5791	11.6614	-0.109292	-0.252413	0.70415	0.80194	no
PBANKA_041720	berg04:657084-658044	wtag	p14ag	OK	5938.41	5909.07	-0.00714511	-0.0112147	0.9889	0.993077	no
PBANKA_041730	berg04:660441-664773	wtag	p14ag	OK	51.5766	53.9732	0.0655246	0.132526	0.8279	0.890783	no
PBANKA_041740	berg04:665929-666964	wtag	p14ag	OK	400.947	457.998	0.191928	0.43204	0.55685	0.684935	no
PBANKA_041750	berg04:667822-668543	wtag	p14ag	OK	1151.41	762.042	-0.595456	-1.81699	0.0842	0.159448	no
PBANKA_041760	berg04:669962-674694	wtag	p14ag	OK	237.537	319.68	0.428476	0.667425	0.2817	0.415754	no
PBANKA_041770	berg04:675959-678013	wtag	p14ag	OK	247.276	243.99	-0.0192993	-0.0370217	0.95355	0.971738	no
PBANKA_041780	berg04:679799-684270	wtag	p14ag	OK	151.976	161.975	0.0919265	0.166714	0.785	0.861102	no
PBANKA_041790	berg04:685645-689359	wtag	p14ag	OK	20.8332	25.4523	0.288908	0.558871	0.3563	0.496275	no
PBANKA_041800	berg04:692453-699885	wtag	p14ag	OK	19.1953	18.3769	-0.062861	-0.135892	0.831	0.892894	no
PBANKA_041810	berg04:701010-709341	wtag	p14ag	OK	16.491	22.3828	0.440708	0.902681	0.1621	0.27035	no
PBANKA_041820	berg04:713367-715403	wtag	p14ag	OK	566.822	523.058	-0.115923	-0.291138	0.7142	0.809623	no
PBANKA_041830	berg04:717381-718119	wtag	p14ag	OK	271.411	317.144	0.224656	0.687567	0.44625	0.585575	no
PBANKA_041840	berg04:718714-719203	wtag	p14ag	OK	25.8016	13.1259	-0.975046	-2.45371	0.0439	0.093505	no
PBANKA_041850	berg04:722550-724133	wtag	p14ag	OK	67.2463	21.5105	-1.64442	-2.7575	5e-05	0.000264243	yes
PBANKA_050010	berg05:2078-3695	wtag	p14ag	OK	25.4935	20.3756	-0.323292	-0.712467	0.3749	0.515185	no
PBANKA_050020	berg05:5174-6286	wtag	p14ag	OK	44.9228	35.2998	-0.34779	-0.926059	0.2785	0.412121	no
PBANKA_050025	berg05:8714-9924	wtag	p14ag	OK	16.9248	20.8725	0.302468	0.599857	0.38215	0.522453	no
PBANKA_050030	berg05:11319-12096	wtag	p14ag	OK	30.1439	40.7768	0.435884	1.00975	0.18845	0.304611	no
PBANKA_050040	berg05:16146-18682	wtag	p14ag	NOTEST	1.0142	0.87384	-0.214896	0	1	1	no
PBANKA_050050	berg05:20204-21250	wtag	p14ag	OK	3.13535	0.830802	-1.91605	-2.11739	0.0409	0.088158	no
PBANKA_050060	berg05:23915-24829	wtag	p14ag	OK	21.0345	16.6154	-0.340239	-0.74873	0.3618	0.501883	no
PBANKA_050070	berg05:25941-27466	wtag	p14ag	OK	110.839	94.8069	-0.225405	-0.570251	0.45775	0.596366	no
PBANKA_050080	berg05:27965-29045	wtag	p14ag	OK	5.21882	7.25538	0.475327	0.825969	0.32715	0.465614	no
PBANKA_050090	berg05:34740-36817	wtag	p14ag	NOTEST	0	0.0251897	Inf	0	1	1	no
PBANKA_050095	berg05:39616-40741	wtag	p14ag	NOTEST	0	0	0	0	1	1	no
PBANKA_050100	berg05:46498-50394	wtag	p14ag	NOTEST	0.339839	0.19751	-0.782922	0	1	1	no
PBANKA_050110	berg05:52092-52557	wtag	p14ag	OK	361.108	425.888	0.238043	0.760958	0.47085	0.608633	no
PBANKA_050120	berg05:54681-55344	wtag	p14ag	OK	95.5833	66.598	-0.521279	-1.22594	0.0983	0.180795	no
PBANKA_050130	berg05:58520-61814	wtag	p14ag	OK	71.777	97.5018	0.441907	0.711736	0.24425	0.373031	no
PBANKA_050140	berg05:62919-63687	wtag	p14ag	OK	41.8048	20.9676	-0.995505	-2.3632	0.0057	0.0166731	yes
PBANKA_050150	berg05:65408-67236	wtag	p14ag	OK	23.7133	22.5494	-0.0726062	-0.183496	0.81525	0.881824	no
PBANKA_050160	berg05:68158-69722	wtag	p14ag	OK	43.1846	48.5555	0.169116	0.3803	0.56635	0.693125	no
PBANKA_050170	berg05:70791-72491	wtag	p14ag	OK	265.756	323.399	0.283211	0.726346	0.35415	0.494053	no
PBANKA_050180	berg05:74407-75181	wtag	p14ag	OK	339.705	188.578	-0.849122	-2.94293	0.00955	0.025889	yes
PBANKA_050190	berg05:77477-79091	wtag	p14ag	OK	16.8157	18.5752	0.143567	0.303303	0.65075	0.761501	no
PBANKA_050200	berg05:80455-82030	wtag	p14ag	OK	630.544	780.221	0.307285	0.565918	0.41665	0.556936	no
PBANKA_050210	berg05:82562-85633	wtag	p14ag	OK	10.5889	14.506	0.454101	0.992471	0.1516	0.256313	no
PBANKA_050220	berg05:86987-88579	wtag	p14ag	OK	42.0896	46.9979	0.15913	0.36643	0.5959	0.717313	no
PBANKA_050230	berg05:89519-91016	wtag	p14ag	OK	10.3548	9.52379	-0.120685	-0.227672	0.73635	0.825918	no
PBANKA_050240	berg05:91510-92269	wtag	p14ag	OK	11.5847	9.59797	-0.271414	-0.541211	0.54355	0.673514	no
PBANKA_050250	berg05:92819-99224	wtag	p14ag	OK	297.993	264.625	-0.17133	-0.300663	0.6665	0.773711	no
PBANKA_050260	berg05:101126-103274	wtag	p14ag	OK	53.3625	60.6686	0.185125	0.407459	0.53955	0.670106	no
PBANKA_050265	berg05:104728-105667	wtag	p14ag	OK	1582.03	2097.41	0.406825	1.07484	0.24755	0.376844	no
PBANKA_050270	berg05:105944-106931	wtag	p14ag	OK	195.067	97.1402	-1.00583	-3.17106	0.0081	0.0224954	yes
PBANKA_050280	berg05:107766-112494	wtag	p14ag	OK	69.2089	71.2265	0.0414579	0.0874623	0.9004	0.93808	no
PBANKA_050290	berg05:115117-116758	wtag	p14ag	OK	29.7155	25.3278	-0.230497	-0.599464	0.451	0.590084	no
PBANKA_050300	berg05:118508-120088	wtag	p14ag	OK	35.6285	34.9736	-0.0267685	-0.068366	0.9296	0.95643	no
PBANKA_050310	berg05:120262-122167	wtag	p14ag	OK	39.5584	14.9634	-1.40255	-3.9454	0.0003	0.00131386	yes
PBANKA_050320	berg05:124672-131133	wtag	p14ag	OK	100.285	68.4167	-0.551686	-1.11566	0.1091	0.196793	no
PBANKA_050330	berg05:131832-136239	wtag	p14ag	OK	444.637	501.194	0.172742	0.280992	0.67375	0.779308	no
PBANKA_050340	berg05:137857-138583	wtag	p14ag	OK	23.7761	22.1475	-0.102369	-0.260476	0.7832	0.859902	no
PBANKA_050350	berg05:139067-143685	wtag	p14ag	OK	267.421	290.791	0.120871	0.214476	0.7456	0.832654	no
PBANKA_050360	berg05:151088-151632	wtag	p14ag	OK	1444.57	1178.22	-0.294032	-1.20856	0.38545	0.525618	no
PBANKA_050370	berg05:152282-159347	wtag	p14ag	OK	28.0837	33.8644	0.270034	0.61042	0.36745	0.507618	no
PBANKA_050380	berg05:161024-163625	wtag	p14ag	OK	108.412	143.907	0.408615	0.807423	0.21975	0.343689	no
PBANKA_050390	berg05:164185-165883	wtag	p14ag	OK	17.1359	17.8103	0.0556913	0.131266	0.8623	0.913421	no
PBANKA_050400	berg05:166681-169474	wtag	p14ag	OK	109.882	93.6691	-0.23031	-0.529063	0.4675	0.605394	no
PBANKA_050410	berg05:171359-171734	wtag	p14ag	OK	115.091	176.39	0.615995	2.42381	0.06055	0.12196	no
PBANKA_050420	berg05:173689-175774	wtag	p14ag	OK	74.2907	59.9308	-0.309884	-0.694534	0.29595	0.431781	no
PBANKA_050430	berg05:176914-177606	wtag	p14ag	OK	1324.78	1367.8	0.0461115	0.263305	0.8787	0.924086	no
PBANKA_050440	berg05:178585-181384	wtag	p14ag	OK	1384.05	1531.63	0.146169	0.207919	0.74805	0.834439	no
PBANKA_050450	berg05:182878-184858	wtag	p14ag	OK	68.0599	80.7942	0.247446	0.573624	0.4088	0.54909	no
PBANKA_050460	berg05:185104-186681	wtag	p14ag	OK	9.31122	8.45688	-0.138844	-0.260512	0.7129	0.808678	no
PBANKA_050470	berg05:187249-188548	wtag	p14ag	OK	7.96735	4.88831	-0.704764	-1.2365	0.10705	0.193724	no
PBANKA_050480	berg05:188974-193842	wtag	p14ag	OK	17.0709	15.2517	-0.162566	-0.372329	0.61205	0.730481	no
PBANKA_050490	berg05:194996-198662	wtag	p14ag	OK	12.5115	11.1487	-0.166376	-0.37844	0.5872	0.710354	no
PBANKA_050500	berg05:199315-202231	wtag	p14ag	OK	15.9525	13.8018	-0.208926	-0.390912	0.50295	0.637943	no
PBANKA_050510	berg05:203356-204429	wtag	p14ag	OK	558.798	522.466	-0.096989	-0.258496	0.75655	0.840631	no
PBANKA_050520	berg05:206865-208444	wtag	p14ag	OK	350.043	264.448	-0.404546	-0.724133	0.27365	0.406664	no
PBANKA_050530	berg05:209168-214025	wtag	p14ag	OK	4.1893	2.76085	-0.601599	-1.35305	0.10075	0.184453	no
PBANKA_050540	berg05:215401-217162	wtag	p14ag	OK	129.021	132.232	0.03546	0.0835392	0.91145	0.94501	no
PBANKA_050550	berg05:218500-219980	wtag	p14ag	OK	84.7231	46.2559	-0.87312	-2.49924	0.00655	0.0187837	yes
PBANKA_050560	berg05:221671-224261	wtag	p14ag	OK	27.7488	27.4349	-0.0164121	-0.0378274	0.9562	0.973321	no
PBANKA_050570	berg05:224810-226640	wtag	p14ag	OK	139.753	102.266	-0.450558	-1.18337	0.1509	0.255353	no
PBANKA_050580	berg05:227369-228158	wtag	p14ag	OK	669.171	614.149	-0.123785	-0.275996	0.7109	0.807124	no
PBANKA_050590	berg05:228796-246106	wtag	p14ag	OK	14.0238	9.01449	-0.637565	-1.6005	0.04335	0.0925227	no
PBANKA_050600	berg05:247991-254112	wtag	p14ag	OK	56.9884	63.0644	0.146159	0.271064	0.6543	0.764288	no
PBANKA_050610	berg05:256034-261083	wtag	p14ag	OK	60.9189	63.3144	0.0556422	0.0986591	0.87235	0.919941	no
PBANKA_050620	berg05:267184-271254	wtag	p14ag	OK	16.3229	15.8244	-0.0447431	-0.0974265	0.8793	0.924434	no
PBANKA_050630	berg05:272149-273072	wtag	p14ag	OK	274.142	156.221	-0.811331	-2.09921	0.0177	0.0436897	yes
PBANKA_050640	berg05:273537-275826	wtag	p14ag	OK	7.33824	3.04795	-1.26759	-2.44827	0.0052	0.0154268	yes
PBANKA_050650	berg05:279142-280587	wtag	p14ag	OK	91.9825	108.44	0.237463	0.611124	0.42475	0.56486	no
PBANKA_050660	berg05:285987-287957	wtag	p14ag	OK	829.302	669.979	-0.307781	-0.431227	0.4365	0.576265	no
PBANKA_050670	berg05:289919-291620	wtag	p14ag	OK	166.588	211.488	0.34429	0.671651	0.3066	0.443409	no
PBANKA_050680	berg05:293354-295988	wtag	p14ag	OK	46.2047	52.0566	0.172039	0.373851	0.5632	0.690425	no
PBANKA_050690	berg05:296422-297718	wtag	p14ag	OK	395.504	495.092	0.324007	0.626562	0.3624	0.50249	no
PBANKA_050700	berg05:300148-302608	wtag	p14ag	OK	46.4972	51.0397	0.134475	0.294318	0.64935	0.760359	no
PBANKA_050710	berg05:302934-303822	wtag	p14ag	OK	386.848	265.567	-0.542689	-1.64518	0.11885	0.210916	no
PBANKA_050720	berg05:304981-306181	wtag	p14ag	OK	26.2801	19.2314	-0.450509	-1.10198	0.17565	0.288199	no
PBANKA_050730	berg05:307085-323015	wtag	p14ag	OK	28.3452	38.8462	0.454667	0.71127	0.2351	0.362407	no
PBANKA_050740	berg05:325087-326092	wtag	p14ag	OK	38.4685	45.9987	0.257915	0.656582	0.3943	0.534563	no
PBANKA_050750	berg05:327189-328223	wtag	p14ag	OK	55.7148	65.1589	0.225901	1.21527	0.67385	0.779399	no
PBANKA_050760	berg05:328250-329895	wtag	p14ag	OK	30.9182	36.0903	0.223153	0.587015	0.5354	0.666488	no
PBANKA_050770	berg05:329947-330235	wtag	p14ag	OK	56.7775	3.1374	-4.17768	-8.37911	0.03225	0.0723606	no
PBANKA_050780	berg05:330335-332990	wtag	p14ag	OK	191.833	249.822	0.381048	0.769316	0.27095	0.403559	no
PBANKA_050790	berg05:333950-336047	wtag	p14ag	OK	42.791	63.9091	0.578715	1.07915	0.09435	0.17482	no
PBANKA_050800	berg05:337298-339181	wtag	p14ag	NOTEST	0.400996	0.173626	-1.20761	0	1	1	no
PBANKA_050810	berg05:340298-348320	wtag	p14ag	OK	180.501	152.951	-0.23893	-0.353658	0.53785	0.668604	no
PBANKA_050820	berg05:354179-355673	wtag	p14ag	OK	7.55884	5.30941	-0.509613	-1.01224	0.21625	0.339462	no
PBANKA_050830	berg05:356693-359789	wtag	p14ag	OK	76.497	61.2129	-0.321568	-0.560744	0.3239	0.462191	no
PBANKA_050840	berg05:360902-361391	wtag	p14ag	OK	121.68	127.618	0.0687352	0.228138	0.82455	0.888467	no
PBANKA_050850	berg05:362099-362495	wtag	p14ag	OK	151.069	171.032	0.179053	0.710253	0.5663	0.693083	no
PBANKA_050860	berg05:362801-364317	wtag	p14ag	OK	136.75	95.3531	-0.520192	-1.31734	0.1068	0.193356	no
PBANKA_050870	berg05:365409-366078	wtag	p14ag	OK	54.4821	51.5311	-0.0803389	-0.228446	0.80385	0.874103	no
PBANKA_050880	berg05:366182-368127	wtag	p14ag	OK	36.5594	30.9429	-0.240633	-0.604635	0.43975	0.579355	no
PBANKA_050890	berg05:368792-370247	wtag	p14ag	OK	36.7907	38.5503	0.067399	0.173174	0.82405	0.888109	no
PBANKA_050900	berg05:371598-374574	wtag	p14ag	OK	77.2768	107.938	0.482101	0.870758	0.18365	0.298445	no
PBANKA_050910	berg05:375241-378634	wtag	p14ag	OK	16.9661	13.057	-0.377832	-1.00022	0.216	0.339144	no
PBANKA_050920	berg05:379166-382324	wtag	p14ag	OK	221.781	114.862	-0.949227	-1.72974	0.01535	0.038739	yes
PBANKA_050930	berg05:385377-387651	wtag	p14ag	OK	112.044	115.9	0.0488221	0.0977907	0.87655	0.922694	no
PBANKA_050940	berg05:388014-389133	wtag	p14ag	OK	7.48358	4.5774	-0.7092	-1.27811	0.12005	0.212643	no
PBANKA_050950	berg05:389961-392583	wtag	p14ag	OK	106.346	105.632	-0.00971585	-0.0221397	0.9767	0.985876	no
PBANKA_050960	berg05:393702-398653	wtag	p14ag	OK	10.0389	5.22888	-0.941034	-2.19273	0.0072	0.0203572	yes
PBANKA_050970	berg05:399149-414560	wtag	p14ag	OK	10.2543	13.8957	0.438412	0.940517	0.1779	0.291128	no
PBANKA_050980	berg05:415818-416019	wtag	p14ag	OK	232.888	354.069	0.604393	6.55174	0.12245	0.216037	no
PBANKA_050990	berg05:416408-416990	wtag	p14ag	OK	168.783	141.85	-0.250803	-0.840925	0.42315	0.563272	no
PBANKA_051000	berg05:417301-417802	wtag	p14ag	OK	3422.73	1105.43	-1.63054	-13.7726	0.0003	0.00131386	yes
PBANKA_051010	berg05:418579-423941	wtag	p14ag	OK	108.903	135.119	0.311183	0.557994	0.3606	0.500658	no
PBANKA_051020	berg05:425305-426547	wtag	p14ag	OK	442.374	208.937	-1.0822	-2.18056	0.0069	0.0196312	yes
PBANKA_051030	berg05:427848-428971	wtag	p14ag	OK	942.397	375.709	-1.32672	-3.49961	0.00265	0.00866773	yes
PBANKA_051040	berg05:429321-430890	wtag	p14ag	OK	131.669	87.5515	-0.588711	-1.43684	0.0654	0.129805	no
PBANKA_051050	berg05:431639-434369	wtag	p14ag	OK	13.6474	15.7	0.20214	0.44155	0.5125	0.646358	no
PBANKA_051060	berg05:435098-436724	wtag	p14ag	OK	48.1684	67.5665	0.488219	1.02137	0.13365	0.231695	no
PBANKA_051070	berg05:437985-438195	wtag	p14ag	OK	72.8696	39.6655	-0.877432	-5.71274	0.1629	0.271391	no
PBANKA_051080	berg05:439460-443792	wtag	p14ag	OK	69.015	66.1566	-0.0610242	-0.123456	0.85515	0.908802	no
PBANKA_051090	berg05:447285-448370	wtag	p14ag	OK	526.448	428.174	-0.298093	-0.636905	0.37395	0.514209	no
PBANKA_051100	berg05:449486-450350	wtag	p14ag	OK	5.04507	4.37336	-0.206132	-0.353342	0.69295	0.793679	no
PBANKA_051110	berg05:450805-454252	wtag	p14ag	OK	8.01952	9.91304	0.305812	0.635661	0.35345	0.493343	no
PBANKA_051120	berg05:456221-458255	wtag	p14ag	OK	138.101	86.8698	-0.668799	-0.99107	0.0698	0.136842	no
PBANKA_051130	berg05:460133-461735	wtag	p14ag	OK	51.4258	45.0231	-0.191825	-0.475068	0.51645	0.649789	no
PBANKA_051140	berg05:462363-463942	wtag	p14ag	OK	469.542	385.868	-0.283147	-0.547367	0.38865	0.52887	no
PBANKA_051150	berg05:466039-466799	wtag	p14ag	OK	176.456	146.736	-0.26608	-0.680932	0.4061	0.546324	no
PBANKA_051160	berg05:467515-468040	wtag	p14ag	OK	7.07834	15.79	1.15752	3.64556	0.3287	0.467271	no
PBANKA_051170	berg05:468216-470387	wtag	p14ag	OK	926.215	1056.37	0.189697	0.369199	0.605	0.72469	no
PBANKA_051180	berg05:470885-472042	wtag	p14ag	OK	271.727	272.304	0.00306021	0.00937895	0.9927	0.995338	no
PBANKA_051190	berg05:473497-474658	wtag	p14ag	OK	326.822	259.162	-0.334649	-0.683444	0.3048	0.441558	no
PBANKA_051200	berg05:476662-478926	wtag	p14ag	OK	1420.01	1416.43	-0.0036362	-0.00733139	0.9926	0.995297	no
PBANKA_051210	berg05:479544-482909	wtag	p14ag	OK	42.4836	17.7435	-1.25962	-2.56007	0.00035	0.00150351	yes
PBANKA_051220	berg05:483629-485648	wtag	p14ag	OK	49.8388	28.1909	-0.822042	-2.26236	0.0112	0.0296571	yes
PBANKA_051230	berg05:486244-487063	wtag	p14ag	OK	45.8865	48.605	0.083033	0.233531	0.80565	0.87537	no
PBANKA_051240	berg05:488080-489238	wtag	p14ag	OK	109.863	109.309	-0.00728614	-0.0193856	0.98	0.987987	no
PBANKA_051250	berg05:490370-491567	wtag	p14ag	OK	230.562	233.196	0.0163889	0.0378044	0.9601	0.975691	no
PBANKA_051260	berg05:491984-493876	wtag	p14ag	OK	56.6011	45.3472	-0.319815	-0.802367	0.29325	0.428797	no
PBANKA_051270	berg05:495453-496551	wtag	p14ag	OK	562.435	512.126	-0.135187	-0.447775	0.6572	0.766568	no
PBANKA_051280	berg05:499280-501254	wtag	p14ag	OK	289.936	284.35	-0.0280653	-0.0449144	0.9381	0.961772	no
PBANKA_051290	berg05:501674-502143	wtag	p14ag	OK	650.01	502.501	-0.371334	-1.56445	0.2403	0.368506	no
PBANKA_051300	berg05:503628-504853	wtag	p14ag	OK	129.178	157.074	0.282089	0.637868	0.3704	0.510553	no
PBANKA_051310	berg05:508274-512499	wtag	p14ag	OK	4.84	5.43069	0.166129	0.359781	0.6253	0.741324	no
PBANKA_051320	berg05:514255-515953	wtag	p14ag	OK	16.9578	8.03218	-1.07809	-2.54528	0.00455	0.0137595	yes
PBANKA_051330	berg05:516264-518493	wtag	p14ag	OK	9.89576	4.61882	-1.09929	-2.2852	0.0037	0.011528	yes
PBANKA_051340	berg05:519370-520930	wtag	p14ag	OK	28.1224	19.3081	-0.542518	-1.31407	0.084	0.159147	no
PBANKA_051350	berg05:521996-522338	wtag	p14ag	OK	18.4014	10.2387	-0.845786	-2.10852	0.1858	0.301245	no
PBANKA_051360	berg05:523491-524583	wtag	p14ag	OK	226.022	253.335	0.164581	0.393405	0.5985	0.719347	no
PBANKA_051370	berg05:525132-527681	wtag	p14ag	OK	4.40841	1.39351	-1.66154	-2.79712	0.00085	0.00325	yes
PBANKA_051380	berg05:528540-529866	wtag	p14ag	OK	84.1324	78.7618	-0.0951648	-0.228609	0.754	0.838632	no
PBANKA_051390	berg05:533211-537252	wtag	p14ag	OK	139.932	158.811	0.182579	0.369256	0.59505	0.71662	no
PBANKA_051400	berg05:538531-539336	wtag	p14ag	OK	345.938	282.878	-0.290338	-0.919098	0.356	0.495937	no
PBANKA_051410	berg05:539822-543886	wtag	p14ag	OK	49.8849	47.0329	-0.0849332	-0.16401	0.78165	0.858819	no
PBANKA_051420	berg05:544926-546186	wtag	p14ag	OK	119.083	131.748	0.14582	0.308754	0.6492	0.760254	no
PBANKA_051430	berg05:547522-550366	wtag	p14ag	OK	430.869	469.004	0.122351	0.231172	0.7455	0.832594	no
PBANKA_051440	berg05:555339-556215	wtag	p14ag	OK	30.4655	33.5953	0.141086	0.350861	0.68885	0.79061	no
PBANKA_051450	berg05:558272-559445	wtag	p14ag	OK	32.6861	17.2873	-0.918966	-2.31462	0.0149	0.0377683	yes
PBANKA_051460	berg05:559929-561672	wtag	p14ag	OK	7.6782	7.83241	0.0286871	0.0540291	0.9412	0.963887	no
PBANKA_051470	berg05:562314-563034	wtag	p14ag	OK	12.5134	8.6333	-0.535485	-1.10036	0.2463	0.375424	no
PBANKA_051480	berg05:563660-564380	wtag	p14ag	OK	214.325	256.059	0.256673	0.671409	0.4122	0.552529	no
PBANKA_051490	berg05:565180-565822	wtag	p14ag	OK	87768.5	79617.8	-0.140613	-0.403329	0.6306	0.745668	no
PBANKA_051500	berg05:567247-567901	wtag	p14ag	OK	78785.6	59713.8	-0.399867	-0.877782	0.241	0.369318	no
PBANKA_051510	berg05:569119-569793	wtag	p14ag	OK	32.6793	7.5137	-2.12078	-4.49974	5e-05	0.000264243	yes
PBANKA_051520	berg05:571638-572733	wtag	p14ag	OK	50.7467	43.899	-0.209126	-0.421735	0.49165	0.627583	no
PBANKA_051530	berg05:573576-575652	wtag	p14ag	OK	188.051	225.062	0.259195	0.472168	0.45755	0.596184	no
PBANKA_051535	berg05:577065-578938	wtag	p14ag	OK	23.6512	29.1017	0.299191	0.652319	0.3615	0.501557	no
PBANKA_051540	berg05:582983-584954	wtag	p14ag	OK	261.787	172.54	-0.601463	-0.995659	0.108	0.195152	no
PBANKA_051550	berg05:586800-587618	wtag	p14ag	OK	90.9754	95.1609	0.0648936	0.241784	0.855	0.90871	no
PBANKA_051560	berg05:588104-589761	wtag	p14ag	OK	11.1605	3.56821	-1.64513	-2.91329	0.0005	0.00205288	yes
PBANKA_051570	berg05:590134-592591	wtag	p14ag	OK	13.968	16.393	0.230953	0.528596	0.47095	0.608704	no
PBANKA_051580	berg05:593139-595372	wtag	p14ag	OK	19.1114	13.9566	-0.453486	-1.0326	0.152	0.256867	no
PBANKA_051590	berg05:598796-601790	wtag	p14ag	OK	102.836	121.447	0.239986	0.487335	0.4649	0.603109	no
PBANKA_051600	berg05:602225-603174	wtag	p14ag	OK	1894.6	1756.97	-0.108803	-0.335303	0.7647	0.84649	no
PBANKA_051610	berg05:604123-606400	wtag	p14ag	OK	21.1886	17.9309	-0.240838	-0.600516	0.43585	0.575638	no
PBANKA_051620	berg05:606573-608588	wtag	p14ag	OK	113.656	128.102	0.172614	0.372974	0.5795	0.703944	no
PBANKA_051630	berg05:609737-610792	wtag	p14ag	OK	128.881	133.818	0.0542413	0.14317	0.85525	0.908855	no
PBANKA_051640	berg05:612807-613851	wtag	p14ag	OK	36.2498	4.87577	-2.89427	-6.25634	5e-05	0.000264243	yes
PBANKA_051650	berg05:614335-615691	wtag	p14ag	OK	115.57	126.984	0.135888	0.292064	0.66285	0.771024	no
PBANKA_051660	berg05:616652-618094	wtag	p14ag	OK	70.4902	95.982	0.445341	1.12358	0.1452	0.24759	no
PBANKA_051670	berg05:619149-623766	wtag	p14ag	OK	5.37527	5.48448	0.0290177	0.0618904	0.92815	0.955515	no
PBANKA_051680	berg05:624668-626165	wtag	p14ag	OK	30.0126	40.7031	0.439572	1.0421	0.15745	0.264167	no
PBANKA_051690	berg05:627101-631313	wtag	p14ag	OK	77.5904	94.4042	0.282974	0.494289	0.4168	0.557082	no
PBANKA_051700	berg05:634390-635332	wtag	p14ag	OK	769.956	741.786	-0.0537731	-0.101708	0.88225	0.926308	no
PBANKA_051710	berg05:636704-637374	wtag	p14ag	OK	79.0508	62.334	-0.342762	-1.17034	0.35885	0.498871	no
PBANKA_051720	berg05:638141-639032	wtag	p14ag	OK	60.0346	69.1889	0.204747	0.547237	0.48985	0.625938	no
PBANKA_051730	berg05:640237-642310	wtag	p14ag	OK	24.679	27.1078	0.135424	0.303449	0.64355	0.755836	no
PBANKA_051740	berg05:642890-645602	wtag	p14ag	OK	68.3818	72.7381	0.0890988	0.170919	0.77845	0.856541	no
PBANKA_051750	berg05:647030-648877	wtag	p14ag	OK	186.501	196.506	0.0753877	0.145179	0.8106	0.878681	no
PBANKA_051760	berg05:649658-652038	wtag	p14ag	OK	2571.95	2713.07	0.0770599	0.108391	0.8672	0.916536	no
PBANKA_051770	berg05:652875-654078	wtag	p14ag	OK	216.577	221.986	0.0355887	0.100397	0.90265	0.939556	no
PBANKA_051780	berg05:657156-659085	wtag	p14ag	OK	30.7017	36.0929	0.233394	0.540721	0.4348	0.574633	no
PBANKA_051790	berg05:659856-660922	wtag	p14ag	OK	134.809	127.686	-0.0783117	-0.282771	0.805	0.874927	no
PBANKA_051800	berg05:661464-662097	wtag	p14ag	OK	171.026	160.575	-0.0909719	-0.272061	0.7547	0.839234	no
PBANKA_051810	berg05:663346-665143	wtag	p14ag	OK	22.3037	28.864	0.371988	0.791193	0.23505	0.362343	no
PBANKA_051820	berg05:665822-667718	wtag	p14ag	OK	61.6954	61.124	-0.0134226	-0.0262535	0.9622	0.976977	no
PBANKA_051830	berg05:669870-675090	wtag	p14ag	OK	29.3854	28.5837	-0.039908	-0.0882121	0.89405	0.933958	no
PBANKA_051840	berg05:675556-676384	wtag	p14ag	OK	24.6711	26.2459	0.0892689	0.210716	0.7944	0.867704	no
PBANKA_051850	berg05:677488-678025	wtag	p14ag	OK	1610.02	1712.97	0.089425	0.232791	0.7945	0.867787	no
PBANKA_051860	berg05:678749-681216	wtag	p14ag	OK	25.4444	29.8217	0.229014	0.513677	0.48405	0.620662	no
PBANKA_051870	berg05:682837-685534	wtag	p14ag	OK	59.4751	66.2053	0.154661	0.295735	0.6339	0.748329	no
PBANKA_051880	berg05:686337-689520	wtag	p14ag	OK	5.95578	5.80879	-0.0360521	-0.0657271	0.91825	0.949325	no
PBANKA_051890	berg05:691917-693351	wtag	p14ag	OK	33.5126	29.5914	-0.179528	-0.37022	0.5419	0.672119	no
PBANKA_051900	berg05:694422-696687	wtag	p14ag	OK	265.542	192.031	-0.467602	-0.632241	0.1947	0.312573	no
PBANKA_051910	berg05:698848-699733	wtag	p14ag	OK	403.058	179.029	-1.17079	-1.48818	0.00495	0.0148015	yes
PBANKA_051920	berg05:701160-702342	wtag	p14ag	OK	176.955	93.0598	-0.927149	-1.24065	0.0134	0.0345212	yes
PBANKA_051930	berg05:703665-705396	wtag	p14ag	OK	79.9911	56.5253	-0.500943	-0.999461	0.0983	0.180795	no
PBANKA_051940	berg05:706863-708657	wtag	p14ag	OK	249.724	171.467	-0.542406	-0.703279	0.13065	0.227546	no
PBANKA_051950	berg05:710346-711063	wtag	p14ag	OK	72.8317	35.6216	-1.03181	-2.36639	0.0024	0.00795586	yes
PBANKA_051960	berg05:712510-713445	wtag	p14ag	OK	172.563	146.515	-0.236072	-0.569129	0.44105	0.580612	no
PBANKA_051970	berg05:713699-715325	wtag	p14ag	OK	109.135	113.704	0.0591656	0.157512	0.83705	0.896854	no
PBANKA_051980	berg05:716308-719350	wtag	p14ag	OK	59.2299	71.6829	0.275303	0.575404	0.3795	0.519907	no
PBANKA_051990	berg05:720259-725508	wtag	p14ag	OK	73.844	90.1445	0.287759	0.481321	0.42415	0.564256	no
PBANKA_052000	berg05:728825-731030	wtag	p14ag	OK	28.255	28.8233	0.0287288	0.0632545	0.92465	0.953312	no
PBANKA_052010	berg05:732685-736374	wtag	p14ag	OK	69.1697	80.7923	0.224078	0.483141	0.46735	0.605257	no
PBANKA_052020	berg05:737040-737946	wtag	p14ag	OK	441.657	493.89	0.161264	0.343611	0.6337	0.748174	no
PBANKA_052030	berg05:740140-743509	wtag	p14ag	OK	6.97623	7.32173	0.0697385	0.154357	0.83415	0.894854	no
PBANKA_052040	berg05:745951-748201	wtag	p14ag	OK	59.8253	67.9935	0.184641	0.391458	0.5457	0.675266	no
PBANKA_052050	berg05:749500-752461	wtag	p14ag	OK	27.7531	32.1287	0.211212	0.4336	0.48945	0.625586	no
PBANKA_052060	berg05:753991-754664	wtag	p14ag	OK	159.308	215.867	0.438328	2.05726	0.198	0.316772	no
PBANKA_052070	berg05:754843-760050	wtag	p14ag	OK	83.6977	117.358	0.48765	0.918859	0.14565	0.248189	no
PBANKA_052080	berg05:760666-762140	wtag	p14ag	OK	36.0515	31.8092	-0.180617	-0.468127	0.5961	0.717454	no
PBANKA_052090	berg05:763027-763990	wtag	p14ag	OK	846.345	857.565	0.0189998	0.084213	0.94935	0.969182	no
PBANKA_052100	berg05:764537-767327	wtag	p14ag	OK	7.83316	8.64223	0.14181	0.290131	0.6713	0.777458	no
PBANKA_052110	berg05:767966-768387	wtag	p14ag	OK	36.9657	73.9985	1.00131	9.86459	0.2546	0.385073	no
PBANKA_052120	berg05:768599-770774	wtag	p14ag	OK	82.628	171.147	1.05053	2.22217	0.0031	0.00991252	yes
PBANKA_052130	berg05:783185-791594	wtag	p14ag	OK	29.5905	30.0419	0.0218442	0.0430748	0.946	0.966974	no
PBANKA_052140	berg05:794785-796552	wtag	p14ag	OK	21.1264	18.1909	-0.215831	-0.532783	0.48455	0.62113	no
PBANKA_052150	berg05:797324-800993	wtag	p14ag	OK	11.5369	5.19567	-1.15088	-2.49351	0.0017	0.0059179	yes
PBANKA_052160	berg05:802891-804454	wtag	p14ag	OK	34.6122	26.5128	-0.38459	-0.95887	0.201	0.320529	no
PBANKA_052170	berg05:809135-817463	wtag	p14ag	OK	32.4598	35.8501	0.143321	0.252152	0.66125	0.769795	no
PBANKA_052180	berg05:819326-820124	wtag	p14ag	OK	42.4592	23.5953	-0.847577	-2.19764	0.018	0.0443015	yes
PBANKA_052190	berg05:820526-821729	wtag	p14ag	OK	124.347	137.301	0.14297	0.443404	0.6289	0.744247	no
PBANKA_052200	berg05:822985-824383	wtag	p14ag	OK	64.3206	36.6607	-0.811048	-2.06131	0.0098	0.0264664	yes
PBANKA_052210	berg05:824442-830486	wtag	p14ag	OK	16.7948	26.3907	0.652018	1.19533	0.06325	0.126322	no
PBANKA_052220	berg05:832550-832910	wtag	p14ag	OK	762.569	1146.71	0.588564	2.50209	0.06015	0.121305	no
PBANKA_052230	berg05:833725-833953	wtag	p14ag	OK	304.274	31.1042	-3.29019	-20.8904	0.0001	0.000496835	yes
PBANKA_052240	berg05:835115-836677	wtag	p14ag	OK	191.728	201.323	0.0704509	0.168206	0.82185	0.886572	no
PBANKA_052250	berg05:837491-838598	wtag	p14ag	OK	70.0236	43.903	-0.673523	-1.74166	0.02855	0.0653111	no
PBANKA_052260	berg05:839737-848716	wtag	p14ag	OK	55.4802	63.2695	0.189538	0.349859	0.58255	0.706571	no
PBANKA_052270	berg05:852803-854485	wtag	p14ag	OK	2966.88	3251.11	0.131987	0.164765	0.8063	0.875804	no
PBANKA_052280	berg05:856645-857606	wtag	p14ag	OK	935.653	827.919	-0.176484	-0.510525	0.5887	0.711608	no
PBANKA_052290	berg05:859347-866709	wtag	p14ag	OK	32.8051	20.4874	-0.679184	-1.6126	0.03665	0.0804912	no
PBANKA_052300	berg05:866815-867235	wtag	p14ag	OK	28.0533	1.59008	-4.141	-5.2637	0.01255	0.0326762	yes
PBANKA_052310	berg05:868499-869672	wtag	p14ag	OK	46.5127	48.324	0.0551161	0.126587	0.85325	0.907665	no
PBANKA_052320	berg05:871177-873321	wtag	p14ag	OK	6.51364	8.61221	0.40292	0.76921	0.3091	0.446306	no
PBANKA_052330	berg05:873741-874906	wtag	p14ag	OK	53.5419	54.256	0.0191154	0.0526605	0.9515	0.97053	no
PBANKA_052340	berg05:876009-876744	wtag	p14ag	OK	51.9296	28.0557	-0.888261	-2.36415	0.01155	0.0304429	yes
PBANKA_052350	berg05:877191-877877	wtag	p14ag	OK	18.3882	5.30191	-1.7942	-3.48947	0.0065	0.0186611	yes
PBANKA_052360	berg05:878276-878930	wtag	p14ag	OK	405.93	431.646	0.0886177	0.305171	0.7736	0.853016	no
PBANKA_052370	berg05:879468-880467	wtag	p14ag	OK	268.014	112.793	-1.24863	-2.81914	0.0003	0.00131386	yes
PBANKA_052380	berg05:882658-883162	wtag	p14ag	OK	231.524	76.249	-1.60237	-3.68327	0.0002	0.000920467	yes
PBANKA_052390	berg05:885227-886421	wtag	p14ag	OK	4744.05	5933.91	0.322864	0.450712	0.5232	0.655783	no
PBANKA_052400	berg05:887404-890971	wtag	p14ag	OK	18.6654	19.1955	0.040407	0.100236	0.8908	0.93196	no
PBANKA_052410	berg05:892879-893861	wtag	p14ag	OK	24.4666	11.9527	-1.03348	-2.19715	0.0064	0.0184155	yes
PBANKA_052420	berg05:895185-895653	wtag	p14ag	OK	618.962	552.882	-0.162881	-0.537087	0.6009	0.721279	no
PBANKA_052430	berg05:898720-899905	wtag	p14ag	OK	653.593	545.433	-0.26099	-0.462448	0.45535	0.594161	no
PBANKA_052440	berg05:901819-903030	wtag	p14ag	OK	35.8263	31.9734	-0.164149	-0.376415	0.59455	0.716293	no
PBANKA_052450	berg05:905644-906507	wtag	p14ag	OK	10.2615	9.81578	-0.0640611	-0.121508	0.89235	0.932911	no
PBANKA_052460	berg05:908646-909458	wtag	p14ag	OK	45.0009	56.9511	0.33977	0.931157	0.296	0.431839	no
PBANKA_052470	berg05:914769-917649	wtag	p14ag	OK	239.366	269.356	0.1703	0.282203	0.6357	0.749771	no
PBANKA_052480	berg05:921244-921592	wtag	p14ag	OK	1147.42	1036.17	-0.14714	-0.639958	0.65115	0.761775	no
PBANKA_060010	berg06:993-2201	wtag	p14ag	OK	3.92423	8.9758	1.19363	1.94854	0.01355	0.0348484	yes
PBANKA_060020	berg06:4720-5848	wtag	p14ag	OK	8.04294	14.6681	0.866888	1.61425	0.03715	0.0814119	no
PBANKA_060030	berg06:10729-11965	wtag	p14ag	OK	7.69368	10.236	0.411904	0.795488	0.31505	0.452718	no
PBANKA_060040	berg06:26850-28405	wtag	p14ag	OK	61.6769	69.9707	0.182019	0.442469	0.54405	0.673937	no
PBANKA_060050	berg06:31754-33173	wtag	p14ag	OK	34.3739	39.2367	0.190893	0.413499	0.5328	0.664214	no
PBANKA_060060	berg06:34997-35957	wtag	p14ag	OK	309.667	441.744	0.51249	1.22423	0.14005	0.240514	no
PBANKA_060070	berg06:37066-37657	wtag	p14ag	OK	82.7927	114.974	0.473735	1.44659	0.1287	0.224837	no
PBANKA_060080	berg06:39108-39741	wtag	p14ag	OK	119.527	165.512	0.469597	1.39968	0.1191	0.211268	no
PBANKA_060090	berg06:40896-41881	wtag	p14ag	OK	264.877	260.072	-0.0264127	-0.0742818	0.92845	0.955715	no
PBANKA_060100	berg06:42798-46780	wtag	p14ag	OK	45.4787	50.1702	0.141637	0.317996	0.6376	0.751239	no
PBANKA_060110	berg06:48529-49501	wtag	p14ag	OK	840.644	908.295	0.111665	0.232505	0.75005	0.835904	no
PBANKA_060120	berg06:51560-74114	wtag	p14ag	OK	9.80505	12.8481	0.389956	0.726783	0.2641	0.395774	no
PBANKA_060140	berg06:74146-75706	wtag	p14ag	OK	155.329	192.861	0.312237	0.811243	0.30095	0.437296	no
PBANKA_060150	berg06:76669-79525	wtag	p14ag	OK	46.5495	14.9974	-1.63405	-4.51238	0.0001	0.000496835	yes
PBANKA_060160	berg06:80578-86611	wtag	p14ag	OK	132.693	124.577	-0.0910532	-0.153156	0.79715	0.869594	no
PBANKA_060170	berg06:89605-91450	wtag	p14ag	OK	42.0151	30.3472	-0.469344	-1.20303	0.1351	0.233664	no
PBANKA_060180	berg06:92113-92603	wtag	p14ag	OK	87.6808	77.3318	-0.181199	-0.90063	0.67045	0.776852	no
PBANKA_060190	berg06:93926-94244	wtag	p14ag	OK	1859.05	1495.99	-0.31346	-1.43302	0.33385	0.472758	no
PBANKA_060200	berg06:97735-100852	wtag	p14ag	OK	172.348	165.691	-0.0568297	-0.111136	0.86915	0.917809	no
PBANKA_060210	berg06:101110-101705	wtag	p14ag	OK	105.405	115.42	0.130956	0.469642	0.68685	0.789125	no
PBANKA_060220	berg06:102322-102772	wtag	p14ag	OK	43.5712	24.768	-0.814899	-2.74917	0.1132	0.202745	no
PBANKA_060230	berg06:103235-105674	wtag	p14ag	OK	48.6339	41.5608	-0.226739	-0.582577	0.44975	0.588901	no
PBANKA_060240	berg06:106958-110030	wtag	p14ag	OK	44.4029	50.1034	0.174255	0.430998	0.5599	0.687547	no
PBANKA_060250	berg06:110528-112163	wtag	p14ag	OK	31.2917	27.6869	-0.176576	-0.436223	0.5591	0.686876	no
PBANKA_060260	berg06:113132-113912	wtag	p14ag	OK	41.2589	46.7071	0.178939	0.48387	0.6146	0.732564	no
PBANKA_060270	berg06:115004-116683	wtag	p14ag	OK	351.991	383.236	0.122695	0.259448	0.7113	0.807438	no
PBANKA_060280	berg06:119758-121055	wtag	p14ag	OK	6342.71	5996.16	-0.0810604	-0.185743	0.8439	0.901478	no
PBANKA_060290	berg06:122237-123556	wtag	p14ag	OK	249.915	336.117	0.427524	1.33965	0.16785	0.277941	no
PBANKA_060300	berg06:123703-126391	wtag	p14ag	OK	39.7233	44.3145	0.157793	0.351665	0.6127	0.731011	no
PBANKA_060310	berg06:127339-128896	wtag	p14ag	NOTEST	3.11088	0.454484	-2.77502	0	1	1	no
PBANKA_060320	berg06:129211-129697	wtag	p14ag	OK	462.336	460.366	-0.00615965	-0.01957	0.98415	0.990373	no
PBANKA_060330	berg06:131167-133607	wtag	p14ag	OK	1019.79	1072.2	0.072303	0.158541	0.8487	0.904691	no
PBANKA_060340	berg06:134213-135110	wtag	p14ag	OK	41.0728	15.7707	-1.38093	-3.57802	0.0005	0.00205288	yes
PBANKA_060350	berg06:136436-137552	wtag	p14ag	OK	5.64029	5.92315	0.0705954	0.119869	0.8727	0.92018	no
PBANKA_060360	berg06:138253-139183	wtag	p14ag	OK	119.383	54.9716	-1.11884	-3.37995	0.0052	0.0154268	yes
PBANKA_060365	berg06:139857-140631	wtag	p14ag	OK	274.922	177.714	-0.629468	-2.54478	0.07225	0.140708	no
PBANKA_060370	berg06:141492-143713	wtag	p14ag	OK	102.358	122.697	0.261479	0.553806	0.41195	0.552287	no
PBANKA_060380	berg06:144204-146397	wtag	p14ag	OK	3.20265	3.35754	0.0681375	0.105135	0.8777	0.923505	no
PBANKA_060390	berg06:147290-148430	wtag	p14ag	OK	21.4341	13.3179	-0.686534	-1.53799	0.04875	0.101969	no
PBANKA_060400	berg06:150808-151813	wtag	p14ag	OK	9.19136	6.19147	-0.569996	-1.08739	0.1918	0.308899	no
PBANKA_060410	berg06:153007-155713	wtag	p14ag	OK	41.0224	43.8596	0.0964809	0.202532	0.75345	0.838261	no
PBANKA_060420	berg06:162377-166006	wtag	p14ag	OK	54.9788	68.2368	0.311675	0.57983	0.34805	0.487682	no
PBANKA_060430	berg06:167283-169217	wtag	p14ag	OK	2072.95	1987.64	-0.0606279	-0.0951034	0.8859	0.928633	no
PBANKA_060440	berg06:171119-172109	wtag	p14ag	OK	47.4216	40.7589	-0.218428	-0.628892	0.49115	0.627163	no
PBANKA_060450	berg06:173694-180885	wtag	p14ag	OK	66.6764	66.683	0.000144444	0.000283848	0.99975	0.999755	no
PBANKA_060460	berg06:181423-184942	wtag	p14ag	OK	152.425	168.689	0.146268	0.252479	0.67455	0.779913	no
PBANKA_060470	berg06:186652-187561	wtag	p14ag	OK	45.2401	63.3259	0.485195	1.17758	0.11915	0.211336	no
PBANKA_060480	berg06:188776-191984	wtag	p14ag	OK	124.968	83.7203	-0.577915	-1.09296	0.0803	0.153418	no
PBANKA_060490	berg06:193542-200973	wtag	p14ag	OK	28.2519	19.239	-0.554317	-0.956313	0.0808	0.154214	no
PBANKA_060500	berg06:202495-203626	wtag	p14ag	OK	13.515	7.87237	-0.779691	-1.55628	0.0537	0.110505	no
PBANKA_060510	berg06:204081-206211	wtag	p14ag	OK	302.538	287.305	-0.0745325	-0.129388	0.83165	0.89334	no
PBANKA_060520	berg06:206679-210945	wtag	p14ag	OK	96.8146	62.9643	-0.620692	-1.0888	0.07165	0.139757	no
PBANKA_060530	berg06:212310-213858	wtag	p14ag	OK	213.355	235.654	0.143415	0.292176	0.66575	0.773184	no
PBANKA_060540	berg06:218272-220306	wtag	p14ag	OK	4.78993	4.57834	-0.0651822	-0.129536	0.8747	0.921454	no
PBANKA_060550	berg06:221194-223636	wtag	p14ag	OK	59.3488	91.7316	0.6282	1.23578	0.0589	0.119215	no
PBANKA_060560	berg06:224543-231903	wtag	p14ag	OK	167.364	251.829	0.589452	0.894745	0.14745	0.250682	no
PBANKA_060570	berg06:234428-236792	wtag	p14ag	OK	104.329	107.125	0.0381521	0.0758158	0.90245	0.939434	no
PBANKA_060580	berg06:239183-240377	wtag	p14ag	OK	6249.59	4298.77	-0.539837	-1.86174	0.19335	0.310864	no
PBANKA_060590	berg06:241605-242746	wtag	p14ag	OK	98.371	91.0443	-0.111665	-0.247732	0.70615	0.803457	no
PBANKA_060600	berg06:243891-244719	wtag	p14ag	OK	59.346	62.1571	0.066768	0.187421	0.84525	0.902412	no
PBANKA_060610	berg06:245103-246747	wtag	p14ag	OK	21.7252	22.7194	0.0645563	0.139386	0.83285	0.894021	no
PBANKA_060620	berg06:247268-249306	wtag	p14ag	OK	5153.48	4931.36	-0.0635609	-0.0845584	0.8984	0.93678	no
PBANKA_060630	berg06:249889-252535	wtag	p14ag	OK	325.866	218.149	-0.578964	-0.670867	0.1655	0.274858	no
PBANKA_060640	berg06:253073-254428	wtag	p14ag	OK	20.6014	18.8692	-0.126709	-0.31254	0.7175	0.812025	no
PBANKA_060650	berg06:255062-255656	wtag	p14ag	OK	35.8999	45.2386	0.333577	1.10033	0.40995	0.550249	no
PBANKA_060660	berg06:256534-269759	wtag	p14ag	OK	9.55994	9.97211	0.0608971	0.134669	0.8383	0.897692	no
PBANKA_060670	berg06:270501-281176	wtag	p14ag	OK	2.80813	3.34284	0.251464	0.49196	0.4372	0.576918	no
PBANKA_060680	berg06:282491-283212	wtag	p14ag	OK	81.8388	102.934	0.33086	1.1093	0.3048	0.441558	no
PBANKA_060690	berg06:284700-289227	wtag	p14ag	OK	12.3691	13.8254	0.160578	0.347481	0.5888	0.711653	no
PBANKA_060700	berg06:289704-294087	wtag	p14ag	OK	42.0366	49.7282	0.242419	0.515553	0.4416	0.581135	no
PBANKA_060710	berg06:294962-295190	wtag	p14ag	OK	140.883	163.151	0.21171	1.58536	0.6235	0.739821	no
PBANKA_060720	berg06:296217-297638	wtag	p14ag	OK	5.31919	3.86782	-0.459686	-0.74699	0.33975	0.479012	no
PBANKA_060730	berg06:298166-300821	wtag	p14ag	OK	48.5827	54.2631	0.159528	0.354679	0.5918	0.714072	no
PBANKA_060740	berg06:308113-312331	wtag	p14ag	OK	76.1122	105.549	0.471719	0.784826	0.1988	0.317784	no
PBANKA_060750	berg06:314409-315023	wtag	p14ag	OK	40.0367	38.7347	-0.047698	-0.128571	0.89825	0.936665	no
PBANKA_060760	berg06:317193-318017	wtag	p14ag	OK	1081.07	470.15	-1.20127	-4.06091	0.0041	0.0125901	yes
PBANKA_060770	berg06:318819-322566	wtag	p14ag	OK	350.705	334.291	-0.0691504	-0.114772	0.85055	0.906017	no
PBANKA_060780	berg06:325386-327306	wtag	p14ag	OK	68.1532	84.1489	0.304163	0.666363	0.33835	0.477551	no
PBANKA_060790	berg06:328401-331459	wtag	p14ag	OK	12.4294	19.3915	0.641673	1.37122	0.05145	0.10663	no
PBANKA_060800	berg06:332260-333577	wtag	p14ag	OK	84.9753	87.2239	0.0376796	0.0912258	0.8986	0.93689	no
PBANKA_060810	berg06:334652-336460	wtag	p14ag	OK	53.1453	57.7597	0.120122	0.313124	0.69895	0.798087	no
PBANKA_060820	berg06:336498-337071	wtag	p14ag	OK	87.9143	43.4239	-1.01761	-3.02442	0.00555	0.0162975	yes
PBANKA_060830	berg06:338165-340532	wtag	p14ag	OK	29.9965	25.6205	-0.227495	-0.569755	0.43435	0.574203	no
PBANKA_060840	berg06:342172-343344	wtag	p14ag	OK	42.9525	34.6358	-0.310478	-0.830027	0.32485	0.463169	no
PBANKA_060850	berg06:344346-345276	wtag	p14ag	OK	101.411	96.9837	-0.0644007	-0.18091	0.83015	0.89233	no
PBANKA_060860	berg06:347221-349846	wtag	p14ag	OK	1230.48	1796.71	0.546135	0.752617	0.2489	0.378428	no
PBANKA_060870	berg06:353180-353774	wtag	p14ag	OK	50.2986	18.2477	-1.4628	-3.54819	0.00035	0.00150351	yes
PBANKA_060880	berg06:354236-355892	wtag	p14ag	OK	17.1418	17.6585	0.0428441	0.100367	0.8969	0.935797	no
PBANKA_060890	berg06:356902-359503	wtag	p14ag	OK	15.1414	13.5464	-0.160593	-0.382319	0.6069	0.726259	no
PBANKA_060900	berg06:360406-361801	wtag	p14ag	OK	4.80567	1.74041	-1.4653	-2.4163	0.0124	0.0323428	yes
PBANKA_060910	berg06:362670-366180	wtag	p14ag	OK	87.0939	79.6083	-0.129653	-0.268632	0.68465	0.787517	no
PBANKA_060920	berg06:367835-369418	wtag	p14ag	OK	30.6136	14.8535	-1.04337	-2.70055	0.00315	0.0100504	yes
PBANKA_060925	berg06:370864-370987	wtag	p14ag	NOTEST	0	0	0	0	1	1	no
PBANKA_060930	berg06:371821-375458	wtag	p14ag	OK	22.0886	21.9851	-0.0067758	-0.0173343	0.9857	0.991205	no
PBANKA_060950	berg06:376834-381932	wtag	p14ag	OK	1121.65	1361.26	0.27932	0.320093	0.58515	0.708677	no
PBANKA_060960	berg06:382774-383476	wtag	p14ag	OK	29.1906	31.9621	0.130858	0.299471	0.708	0.804886	no
PBANKA_060970	berg06:384003-388359	wtag	p14ag	OK	10.6615	10.8888	0.0304289	0.0763583	0.92195	0.951574	no
PBANKA_060980	berg06:389334-392873	wtag	p14ag	OK	9.9142	13.9997	0.497825	1.04966	0.1224	0.21596	no
PBANKA_060990	berg06:395074-396280	wtag	p14ag	OK	522.233	468.117	-0.157827	-0.342345	0.63005	0.74516	no
PBANKA_061000	berg06:397303-398503	wtag	p14ag	OK	43.4009	50.0631	0.206024	0.540669	0.494	0.62977	no
PBANKA_061010	berg06:400159-408600	wtag	p14ag	OK	46.6292	49.7739	0.0941541	0.190858	0.7761	0.854876	no
PBANKA_061020	berg06:410705-413849	wtag	p14ag	OK	338.712	369.158	0.12418	0.200332	0.73665	0.826126	no
PBANKA_061030	berg06:415089-416215	wtag	p14ag	OK	217.436	233.279	0.101463	0.2619	0.752	0.83722	no
PBANKA_061040	berg06:417516-421935	wtag	p14ag	OK	78.5698	82.0896	0.0632254	0.107544	0.84505	0.902252	no
PBANKA_061050	berg06:424301-425214	wtag	p14ag	OK	194.643	221.242	0.184794	0.575371	0.52815	0.660149	no
PBANKA_061060	berg06:426277-427735	wtag	p14ag	OK	117.67	112.102	-0.0699382	-0.19039	0.81335	0.88056	no
PBANKA_061070	berg06:428138-429094	wtag	p14ag	OK	77.7558	110.054	0.501196	1.215	0.1324	0.23001	no
PBANKA_061080	berg06:431453-433346	wtag	p14ag	OK	89.9851	54.4935	-0.723602	-1.76036	0.019	0.046367	yes
PBANKA_061090	berg06:434516-436237	wtag	p14ag	OK	198.097	194.405	-0.0271381	-0.0544285	0.93035	0.956856	no
PBANKA_061100	berg06:438317-438872	wtag	p14ag	OK	31.6345	38.006	0.26473	0.720343	0.47435	0.61189	no
PBANKA_061110	berg06:440612-443462	wtag	p14ag	OK	16.7296	17.5916	0.0724803	0.163138	0.8082	0.877102	no
PBANKA_061120	berg06:443692-445339	wtag	p14ag	OK	8.2145	1.09308	-2.90978	-4.81146	0.00015	0.000712687	yes
PBANKA_061130	berg06:446450-447068	wtag	p14ag	OK	71.5871	67.2381	-0.0904209	-0.281552	0.78145	0.858699	no
PBANKA_061140	berg06:448558-450622	wtag	p14ag	OK	20.6798	15.5731	-0.40917	-0.907004	0.18615	0.301686	no
PBANKA_061150	berg06:452524-453367	wtag	p14ag	OK	103.619	98.4189	-0.0742786	-0.232156	0.81215	0.879688	no
PBANKA_061160	berg06:457842-460598	wtag	p14ag	OK	2189.98	2463.8	0.169971	0.210294	0.73045	0.821713	no
PBANKA_061170	berg06:461160-461865	wtag	p14ag	OK	94.0088	86.4497	-0.120934	-0.410347	0.70935	0.805896	no
PBANKA_061180	berg06:462809-465056	wtag	p14ag	OK	97.756	117.615	0.266816	0.605719	0.3872	0.527423	no
PBANKA_061190	berg06:466493-467264	wtag	p14ag	OK	264.552	240.097	-0.139931	-0.44289	0.6354	0.749572	no
PBANKA_061200	berg06:467971-468694	wtag	p14ag	OK	8.25526	8.40629	0.0261571	0.0507417	0.95115	0.970315	no
PBANKA_061210	berg06:468968-471588	wtag	p14ag	OK	17.1591	7.23418	-1.24607	-3.06149	0.0006	0.00240501	yes
PBANKA_061220	berg06:473616-477372	wtag	p14ag	OK	61.0645	67.2976	0.140221	0.311109	0.65575	0.765424	no
PBANKA_061230	berg06:478030-480529	wtag	p14ag	OK	49.6136	46.3195	-0.0991168	-0.230826	0.73965	0.828251	no
PBANKA_061240	berg06:483068-486332	wtag	p14ag	OK	3332.26	3785.86	0.184121	0.215955	0.7421	0.830042	no
PBANKA_061250	berg06:486821-487421	wtag	p14ag	OK	8.65704	4.41718	-0.970746	-1.66575	0.09295	0.17269	no
PBANKA_061260	berg06:488037-490941	wtag	p14ag	OK	10.014	6.32098	-0.663802	-1.65912	0.0593	0.119877	no
PBANKA_061270	berg06:491691-493473	wtag	p14ag	OK	29.0244	29.5518	0.0259817	0.0689751	0.93235	0.958017	no
PBANKA_061280	berg06:493758-497334	wtag	p14ag	OK	13.7458	18.8066	0.452252	1.06416	0.13445	0.232793	no
PBANKA_061290	berg06:498950-499355	wtag	p14ag	OK	152.684	33.9521	-2.16897	-6.59766	5e-05	0.000264243	yes
PBANKA_061300	berg06:499720-503431	wtag	p14ag	OK	3.98996	2.70118	-0.562781	-1.08547	0.1399	0.240321	no
PBANKA_061310	berg06:504960-516951	wtag	p14ag	OK	9.82821	5.5161	-0.833281	-2.30851	0.0064	0.0184155	yes
PBANKA_061320	berg06:517601-523409	wtag	p14ag	OK	41.5375	52.5734	0.339917	0.611064	0.3296	0.468267	no
PBANKA_061330	berg06:525203-527168	wtag	p14ag	OK	62.6851	75.1453	0.261559	0.589539	0.38715	0.527372	no
PBANKA_061340	berg06:528094-529120	wtag	p14ag	OK	24.6528	21.7215	-0.182627	-0.391997	0.5718	0.697788	no
PBANKA_061350	berg06:529716-530820	wtag	p14ag	OK	29.3359	33.4356	0.18872	0.438904	0.5543	0.682718	no
PBANKA_061360	berg06:531691-533194	wtag	p14ag	OK	33.8928	32.9764	-0.0395469	-0.094712	0.8929	0.933238	no
PBANKA_061370	berg06:534602-537377	wtag	p14ag	OK	471.151	289.23	-0.703971	-0.905247	0.1028	0.187498	no
PBANKA_061380	berg06:537914-540986	wtag	p14ag	OK	31.0955	18.7338	-0.731063	-0.911284	0.03675	0.0806732	no
PBANKA_061390	berg06:542221-543748	wtag	p14ag	OK	21.9172	14.1485	-0.631411	-1.4355	0.05775	0.117334	no
PBANKA_061400	berg06:545746-547270	wtag	p14ag	OK	127.278	108.532	-0.229854	-0.540761	0.45025	0.589374	no
PBANKA_061410	berg06:548247-549246	wtag	p14ag	OK	204.648	127.799	-0.679267	-1.86752	0.038	0.0829757	no
PBANKA_061420	berg06:549641-552336	wtag	p14ag	OK	16.3026	13.8349	-0.236786	-0.51969	0.4829	0.619569	no
PBANKA_061430	berg06:552781-554494	wtag	p14ag	OK	19.6476	10.3283	-0.927759	-1.91796	0.007	0.0198729	yes
PBANKA_061440	berg06:555127-558226	wtag	p14ag	OK	8.49134	6.66023	-0.350421	-0.763247	0.30195	0.438385	no
PBANKA_061450	berg06:559111-560347	wtag	p14ag	OK	119.526	103.679	-0.205201	-0.480296	0.48265	0.619332	no
PBANKA_061460	berg06:562898-563885	wtag	p14ag	OK	16.7533	9.65959	-0.794415	-1.85583	0.0497	0.103597	no
PBANKA_061470	berg06:564950-567216	wtag	p14ag	OK	115.494	106.539	-0.116434	-0.328341	0.6934	0.79401	no
PBANKA_061480	berg06:567923-570593	wtag	p14ag	OK	48.5975	52.1917	0.102937	0.264091	0.729	0.82067	no
PBANKA_061490	berg06:570967-572180	wtag	p14ag	OK	121.358	125.067	0.0434357	0.10268	0.88935	0.930974	no
PBANKA_061500	berg06:573887-575612	wtag	p14ag	OK	41.6279	45.1448	0.117009	0.291018	0.6984	0.797698	no
PBANKA_061510	berg06:576772-578824	wtag	p14ag	OK	53.5314	39.063	-0.454581	-1.03289	0.13695	0.236221	no
PBANKA_061520	berg06:580268-582030	wtag	p14ag	OK	397.663	521.535	0.391218	0.616989	0.3511	0.490977	no
PBANKA_061530	berg06:583076-587037	wtag	p14ag	OK	686.641	810.321	0.238938	0.380206	0.56125	0.688677	no
PBANKA_061540	berg06:588898-590509	wtag	p14ag	OK	48.5162	48.4914	-0.000738135	-0.00157187	0.9985	0.998814	no
PBANKA_061550	berg06:591634-595381	wtag	p14ag	OK	116.351	160.863	0.467344	0.75818	0.2186	0.342313	no
PBANKA_061560	berg06:596417-598440	wtag	p14ag	OK	56.6314	69.3651	0.292609	0.651614	0.3316	0.470338	no
PBANKA_061570	berg06:599510-617151	wtag	p14ag	OK	14.3339	18.8808	0.397486	0.713302	0.24745	0.376721	no
PBANKA_061580	berg06:618084-625455	wtag	p14ag	OK	54.2265	69.8535	0.365334	0.628261	0.3089	0.446092	no
PBANKA_061590	berg06:632211-640613	wtag	p14ag	NOTEST	0.156637	0.405845	1.37351	0	1	1	no
PBANKA_061600	berg06:642172-642643	wtag	p14ag	OK	133.256	105.482	-0.337205	-1.13218	0.31015	0.447435	no
PBANKA_061610	berg06:644375-645695	wtag	p14ag	OK	120.931	142.634	0.238131	0.70372	0.41515	0.555494	no
PBANKA_061620	berg06:646822-651182	wtag	p14ag	OK	13.8005	15.903	0.204582	0.380389	0.52825	0.660248	no
PBANKA_061630	berg06:651567-652956	wtag	p14ag	OK	5.24849	5.77541	0.138022	0.242535	0.74745	0.834023	no
PBANKA_061640	berg06:653890-655372	wtag	p14ag	OK	98.7234	131.738	0.416211	1.07611	0.16585	0.275309	no
PBANKA_061650	berg06:657028-657562	wtag	p14ag	OK	309.466	319.303	0.0451457	0.143717	0.8809	0.925492	no
PBANKA_061660	berg06:658177-659121	wtag	p14ag	OK	480.447	348.072	-0.464995	-1.40297	0.1636	0.272331	no
PBANKA_061670	berg06:660208-661818	wtag	p14ag	OK	367.373	456.776	0.31424	0.658476	0.3624	0.50249	no
PBANKA_061680	berg06:663540-666258	wtag	p14ag	OK	17.6137	16.0232	-0.136531	-0.329954	0.6472	0.758625	no
PBANKA_061690	berg06:666869-670892	wtag	p14ag	OK	15.6897	20.7064	0.40026	0.944084	0.18315	0.297816	no
PBANKA_061700	berg06:671903-673263	wtag	p14ag	OK	97.5027	124.708	0.355037	0.860847	0.24725	0.376496	no
PBANKA_061710	berg06:674962-675780	wtag	p14ag	OK	801.944	812.518	0.0188977	0.0549784	0.9535	0.971705	no
PBANKA_061720	berg06:677085-678002	wtag	p14ag	OK	802.252	847.788	0.0796482	0.28487	0.80065	0.871835	no
PBANKA_061730	berg06:678677-680156	wtag	p14ag	OK	18.5859	15.0546	-0.304002	-0.682913	0.36085	0.500915	no
PBANKA_061740	berg06:681087-689733	wtag	p14ag	OK	3.29737	4.05378	0.297951	0.580401	0.36045	0.500508	no
PBANKA_061750	berg06:690676-691420	wtag	p14ag	OK	71.8203	55.7826	-0.364576	-1.05266	0.2632	0.394758	no
PBANKA_061760	berg06:691634-692498	wtag	p14ag	OK	96.3298	83.885	-0.199569	-0.576431	0.49925	0.634584	no
PBANKA_061770	berg06:693164-693708	wtag	p14ag	OK	199.536	101.765	-0.97141	-3.568	0.00905	0.0247333	yes
PBANKA_061780	berg06:694104-694494	wtag	p14ag	OK	286.325	379.703	0.407218	2.09818	0.1995	0.318661	no
PBANKA_061790	berg06:695893-697948	wtag	p14ag	OK	61.0427	53.6354	-0.186633	-0.424375	0.5287	0.660673	no
PBANKA_061800	berg06:699013-699955	wtag	p14ag	OK	33.1481	6.44469	-2.36274	-4.90883	0.0008	0.00308326	yes
PBANKA_061810	berg06:700268-701900	wtag	p14ag	OK	252.099	203.767	-0.307074	-0.692646	0.33175	0.470507	no
PBANKA_061820	berg06:703922-710533	wtag	p14ag	OK	51.0147	51.5216	0.0142652	0.0302729	0.9648	0.978662	no
PBANKA_061830	berg06:711394-712924	wtag	p14ag	OK	84.8445	53.1441	-0.674913	-1.44669	0.05705	0.116177	no
PBANKA_061840	berg06:713136-714120	wtag	p14ag	OK	182.11	206.958	0.184524	0.52838	0.5358	0.666821	no
PBANKA_061850	berg06:715500-723262	wtag	p14ag	OK	16.3032	18.7015	0.197996	0.470102	0.5124	0.646281	no
PBANKA_061860	berg06:725299-726007	wtag	p14ag	OK	132.596	115.219	-0.202661	-0.598371	0.48945	0.625586	no
PBANKA_061870	berg06:726822-729486	wtag	p14ag	OK	7.31496	6.64097	-0.139456	-0.299221	0.6923	0.793241	no
PBANKA_061880	berg06:730621-732997	wtag	p14ag	OK	18.4267	11.0694	-0.735213	-1.71335	0.02185	0.0521522	no
PBANKA_061890	berg06:733750-734985	wtag	p14ag	OK	44.9079	43.4401	-0.047941	-0.113949	0.88705	0.929433	no
PBANKA_061900	berg06:735598-737893	wtag	p14ag	OK	30.7297	30.7044	-0.00118983	-0.00292093	0.99815	0.998556	no
PBANKA_061910	berg06:738543-739318	wtag	p14ag	OK	1232.96	918.704	-0.424456	-0.938334	0.2408	0.369095	no
PBANKA_061920	berg06:742114-743554	wtag	p14ag	OK	522.384	686.794	0.394766	0.675891	0.31665	0.454493	no
PBANKA_061930	berg06:744950-745618	wtag	p14ag	OK	416.917	237.724	-0.810474	-3.73448	0.0159	0.0399256	yes
PBANKA_061940	berg06:746369-746875	wtag	p14ag	OK	2466.67	3223.75	0.386173	3.4297	0.21595	0.339075	no
PBANKA_061950	berg06:748031-748697	wtag	p14ag	OK	90.2655	89.0091	-0.0202229	-0.0626642	0.94895	0.968901	no
PBANKA_061960	berg06:750056-751214	wtag	p14ag	OK	11.9293	9.60637	-0.31245	-0.680021	0.42745	0.567475	no
PBANKA_061970	berg06:752211-753846	wtag	p14ag	OK	24.3744	16.0013	-0.607183	-1.34893	0.05935	0.119964	no
PBANKA_061980	berg06:754706-757844	wtag	p14ag	OK	24.1739	29.356	0.280207	0.656254	0.35045	0.490281	no
PBANKA_061990	berg06:758549-759952	wtag	p14ag	OK	212.307	121.339	-0.807113	-1.57072	0.025	0.058452	no
PBANKA_062000	berg06:760516-761523	wtag	p14ag	OK	76.37	47.9152	-0.672521	-1.26759	0.0523	0.108114	no
PBANKA_062010	berg06:762536-764348	wtag	p14ag	OK	75.5481	84.0792	0.154353	0.369255	0.60175	0.721999	no
PBANKA_062020	berg06:765385-765829	wtag	p14ag	OK	1077.99	1279.47	0.24721	2.15964	0.40285	0.543126	no
PBANKA_062030	berg06:766618-768283	wtag	p14ag	OK	1509.62	1726.54	0.193698	0.304651	0.649	0.760085	no
PBANKA_062040	berg06:768665-770799	wtag	p14ag	OK	1451.65	1553.42	0.0977555	0.175474	0.79355	0.867182	no
PBANKA_062050	berg06:771646-772654	wtag	p14ag	OK	14.0102	15.2401	0.121391	0.245441	0.73835	0.827322	no
PBANKA_062060	berg06:773377-774739	wtag	p14ag	OK	94.2745	101.906	0.112305	0.267487	0.71755	0.812056	no
PBANKA_062070	berg06:775545-776948	wtag	p14ag	OK	134.907	146.631	0.120225	0.298697	0.6894	0.790989	no
PBANKA_062080	berg06:778455-780135	wtag	p14ag	OK	99.6401	79.4618	-0.326465	-0.644749	0.2917	0.427151	no
PBANKA_062090	berg06:780522-783891	wtag	p14ag	OK	40.7349	38.0595	-0.0980102	-0.198275	0.74775	0.834238	no
PBANKA_062100	berg06:784891-785557	wtag	p14ag	OK	150.727	202.645	0.427017	1.16769	0.1676	0.277607	no
PBANKA_062110	berg06:786807-787550	wtag	p14ag	OK	56.9146	43.6792	-0.381853	-1.16797	0.3021	0.438514	no
PBANKA_062120	berg06:788189-790562	wtag	p14ag	OK	11.1262	5.26993	-1.0781	-2.32964	0.00365	0.0113951	yes
PBANKA_062130	berg06:792331-797820	wtag	p14ag	OK	118.448	120.97	0.0303937	0.0574277	0.92835	0.955657	no
PBANKA_062140	berg06:798180-801886	wtag	p14ag	OK	52.1049	50.2168	-0.0532501	-0.112979	0.8598	0.911753	no
PBANKA_062150	berg06:804069-808989	wtag	p14ag	OK	12.6763	9.36782	-0.436344	-1.17595	0.1606	0.268325	no
PBANKA_062160	berg06:810152-812383	wtag	p14ag	OK	75.6138	62.0008	-0.286362	-0.556801	0.3432	0.482625	no
PBANKA_062170	berg06:815835-817104	wtag	p14ag	OK	25.4052	19.546	-0.378255	-0.962258	0.2532	0.383483	no
PBANKA_062180	berg06:818000-819188	wtag	p14ag	OK	60.6805	36.8264	-0.720493	-1.94251	0.0417	0.0895971	no
PBANKA_062190	berg06:820007-820447	wtag	p14ag	OK	333.955	273.251	-0.289428	-1.33265	0.33965	0.47893	no
PBANKA_062200	berg06:821127-822603	wtag	p14ag	OK	937.98	1093.66	0.221535	0.481516	0.54075	0.671169	no
PBANKA_062210	berg06:823052-828660	wtag	p14ag	OK	20.7522	32.8616	0.663142	1.30088	0.04475	0.0950183	no
PBANKA_062220	berg06:830691-840737	wtag	p14ag	OK	31.0743	19.1992	-0.694673	-1.63381	0.02885	0.0658694	no
PBANKA_062230	berg06:841818-843343	wtag	p14ag	OK	54.9472	50.3264	-0.126729	-0.292972	0.65945	0.768431	no
PBANKA_062240	berg06:845931-852273	wtag	p14ag	OK	852.299	1001.45	0.232659	0.272654	0.6434	0.755717	no
PBANKA_062250	berg06:853086-855723	wtag	p14ag	OK	20.9768	22.737	0.116248	0.272033	0.69845	0.797734	no
PBANKA_062260	berg06:857219-861508	wtag	p14ag	OK	19.8541	16.8934	-0.232975	-0.63209	0.4261	0.566168	no
PBANKA_062270	berg06:861938-862804	wtag	p14ag	OK	152.907	96.4069	-0.665447	-1.69586	0.0488	0.10205	no
PBANKA_062280	berg06:863224-865823	wtag	p14ag	OK	126.338	76.8607	-0.716969	-1.4457	0.0337	0.0750442	no
PBANKA_062290	berg06:869395-870148	wtag	p14ag	OK	350.061	125.633	-1.47839	-6.68035	0.00025	0.00112009	yes
PBANKA_062300	berg06:883628-884615	wtag	p14ag	OK	159.437	118.162	-0.432214	-1.06876	0.1576	0.264365	no
PBANKA_062310	berg06:888659-891211	wtag	p14ag	OK	851.813	510.909	-0.737469	-0.70268	0.13575	0.234562	no
PBANKA_062315	berg06:894289-894732	wtag	p14ag	OK	815.777	1105.37	0.438278	3.30532	0.15925	0.266569	no
PBANKA_062320	berg06:896866-898603	wtag	p14ag	OK	138.454	131.781	-0.0712644	-0.138379	0.82115	0.886117	no
PBANKA_062330	berg06:899705-900832	wtag	p14ag	OK	317.038	249.35	-0.346483	-0.755387	0.2902	0.425449	no
PBANKA_062340	berg06:904181-905820	wtag	p14ag	OK	102.95	79.6986	-0.369311	-0.790596	0.2279	0.353639	no
PBANKA_062345	berg06:907819-908485	wtag	p14ag	OK	2121.53	2206.13	0.0564163	0.19855	0.87035	0.918543	no
PBANKA_062350	berg06:913400-915178	wtag	p14ag	OK	120.025	92.0913	-0.382199	-0.899588	0.2054	0.325991	no
PBANKA_062360	berg06:919135-920268	wtag	p14ag	NOTEST	0	0	0	0	1	1	no
PBANKA_062370	berg06:924926-927374	wtag	p14ag	NOTEST	0	0	0	0	1	1	no
PBANKA_062380	berg06:933324-934324	wtag	p14ag	OK	9.56026	2.96776	-1.68767	-2.82132	0.00335	0.0105903	yes
PBANKA_062390	berg06:938385-939473	wtag	p14ag	OK	8.91322	13.7239	0.622674	1.19806	0.12695	0.222424	no
PBANKA_070010	berg07:781-1920	wtag	p14ag	OK	9.64185	13.0854	0.440578	0.828629	0.28255	0.416719	no
PBANKA_070020	berg07:5054-6220	wtag	p14ag	OK	50.6749	108.713	1.10118	2.99807	0.00025	0.00112009	yes
PBANKA_070030	berg07:9040-10317	wtag	p14ag	OK	8.80077	22.0766	1.32682	2.65453	0.00135	0.00485188	yes
PBANKA_070040	berg07:12513-13478	wtag	p14ag	OK	5.76681	5.49634	-0.0693035	-0.119152	0.891	0.932111	no
PBANKA_070050	berg07:14704-16196	wtag	p14ag	OK	10.9553	16.7173	0.609718	1.22593	0.12495	0.219604	no
PBANKA_070060	berg07:21523-22376	wtag	p14ag	OK	74.9842	96.9095	0.370052	1.01003	0.2286	0.354431	no
PBANKA_070070	berg07:23678-24507	wtag	p14ag	OK	106.458	127.543	0.260706	0.757984	0.3802	0.520602	no
PBANKA_070080	berg07:33951-34842	wtag	p14ag	OK	74.7683	84.169	0.170862	0.414942	0.5846	0.708237	no
PBANKA_070090	berg07:36691-39951	wtag	p14ag	OK	7.2319	5.66959	-0.351129	-0.70799	0.3014	0.437774	no
PBANKA_070100	berg07:42733-44234	wtag	p14ag	OK	49.1795	40.6559	-0.274591	-0.588947	0.37745	0.517789	no
PBANKA_070110	berg07:45594-46274	wtag	p14ag	OK	348.655	375.782	0.108095	0.328258	0.73345	0.823868	no
PBANKA_070120	berg07:49558-57040	wtag	p14ag	OK	15.8871	19.4492	0.291853	0.562063	0.37145	0.511659	no
PBANKA_070130	berg07:57619-58984	wtag	p14ag	OK	6.98724	10.1346	0.536496	0.986807	0.1747	0.287045	no
PBANKA_070140	berg07:59891-60527	wtag	p14ag	OK	198.584	188.415	-0.0758331	-0.430616	0.82055	0.885721	no
PBANKA_070150	berg07:61886-62705	wtag	p14ag	OK	78.2358	87.9938	0.169572	0.424642	0.562	0.689359	no
PBANKA_070160	berg07:63803-65347	wtag	p14ag	OK	187.462	117.106	-0.678781	-1.26556	0.04555	0.0964211	no
PBANKA_070170	berg07:66379-71405	wtag	p14ag	OK	13.729	13.3827	-0.0368634	-0.0914163	0.89995	0.937769	no
PBANKA_070180	berg07:73978-74809	wtag	p14ag	OK	130.278	138.755	0.0909408	0.265869	0.77055	0.850796	no
PBANKA_070190	berg07:77181-79059	wtag	p14ag	OK	49.4978	24.6915	-1.00335	-2.27775	0.00115	0.00422628	yes
PBANKA_070200	berg07:79940-82895	wtag	p14ag	OK	285.445	155.18	-0.879266	-1.78101	0.02495	0.0583502	no
PBANKA_070210	berg07:85286-87106	wtag	p14ag	OK	30.4357	38.6405	0.344348	0.836033	0.26355	0.395154	no
PBANKA_070220	berg07:87975-89435	wtag	p14ag	OK	50.5109	49.1703	-0.0388093	-0.102675	0.8963	0.935388	no
PBANKA_070230	berg07:90843-92115	wtag	p14ag	OK	61.069	68.6746	0.169336	0.452647	0.57145	0.697502	no
PBANKA_070240	berg07:93625-95251	wtag	p14ag	OK	146.168	173.581	0.247985	0.533915	0.4269	0.566974	no
PBANKA_070250	berg07:95508-99120	wtag	p14ag	OK	34.4978	34.3742	-0.00517539	-0.0118366	0.98395	0.990241	no
PBANKA_070260	berg07:99742-102595	wtag	p14ag	OK	5.07579	2.207	-1.20154	-2.52923	0.01265	0.0328903	yes
PBANKA_070270	berg07:102780-104076	wtag	p14ag	OK	1565.4	720.168	-1.12012	-1.95662	0.02165	0.0517427	no
PBANKA_070280	berg07:106463-108021	wtag	p14ag	OK	1216.6	1275.64	0.0683637	0.106269	0.87455	0.921355	no
PBANKA_070290	berg07:108956-115091	wtag	p14ag	OK	54.5338	49.5031	-0.139631	-0.287199	0.6531	0.76329	no
PBANKA_070300	berg07:118508-120244	wtag	p14ag	OK	8.69587	8.69093	-0.000819644	-0.00168205	0.9926	0.995297	no
PBANKA_070310	berg07:120897-125399	wtag	p14ag	OK	18.084	18.9022	0.0638383	0.140037	0.8286	0.891314	no
PBANKA_070320	berg07:125884-126838	wtag	p14ag	OK	49.5752	38.8674	-0.35106	-0.908833	0.25795	0.388768	no
PBANKA_070330	berg07:127993-128635	wtag	p14ag	OK	1247.89	1127.8	-0.145981	-0.392468	0.68435	0.787259	no
PBANKA_070340	berg07:129168-130359	wtag	p14ag	OK	57.4306	47.6661	-0.268856	-0.640978	0.3531	0.492966	no
PBANKA_070350	berg07:131101-134164	wtag	p14ag	OK	747.701	713.217	-0.0681215	-0.11876	0.866	0.915764	no
PBANKA_070360	berg07:134841-138063	wtag	p14ag	OK	39.18	26.5082	-0.56368	-1.44685	0.07165	0.139757	no
PBANKA_070370	berg07:139178-142394	wtag	p14ag	OK	86.2934	78.2676	-0.140836	-0.31709	0.66335	0.771377	no
PBANKA_070380	berg07:142947-145416	wtag	p14ag	OK	34.1854	27.869	-0.294722	-0.704152	0.3337	0.472592	no
PBANKA_070390	berg07:148239-149782	wtag	p14ag	OK	657.442	509.083	-0.368962	-0.529709	0.30375	0.440349	no
PBANKA_070391	berg07:148239-149782	wtag	p14ag	NOTEST	0	0	0	0	1	1	no
PBANKA_070400	berg07:150570-151395	wtag	p14ag	OK	20.6655	19.8795	-0.0559436	-0.130778	0.8802	0.925044	no
PBANKA_070410	berg07:152354-156011	wtag	p14ag	OK	49.1432	58.0721	0.240854	0.508165	0.43995	0.579548	no
PBANKA_070420	berg07:158203-160138	wtag	p14ag	OK	118.472	98.6771	-0.26376	-0.712921	0.3802	0.520602	no
PBANKA_070430	berg07:160657-161782	wtag	p14ag	OK	101.694	109.803	0.110675	0.259296	0.71295	0.808701	no
PBANKA_070440	berg07:163780-165089	wtag	p14ag	OK	188.474	193.448	0.0375794	0.0902697	0.9085	0.943153	no
PBANKA_070450	berg07:167564-190007	wtag	p14ag	OK	14.3278	16.1098	0.169117	0.312995	0.61195	0.730406	no
PBANKA_070460	berg07:190571-193151	wtag	p14ag	OK	29.1295	28.6851	-0.0221826	-0.0492933	0.9368	0.960935	no
PBANKA_070470	berg07:194260-195724	wtag	p14ag	OK	315.002	309.686	-0.0245557	-0.0494252	0.93995	0.96309	no
PBANKA_070480	berg07:197498-198659	wtag	p14ag	OK	1910.8	2620.02	0.455399	0.870827	0.2846	0.419072	no
PBANKA_070490	berg07:199728-200598	wtag	p14ag	OK	3322.49	3489.93	0.0709334	0.126525	0.87175	0.919527	no
PBANKA_070500	berg07:201436-201694	wtag	p14ag	OK	106.321	116.111	0.12708	0.73054	0.75175	0.837032	no
PBANKA_070510	berg07:202230-204123	wtag	p14ag	OK	97.202	79.8697	-0.283337	-0.566636	0.37915	0.519526	no
PBANKA_070520	berg07:205212-206309	wtag	p14ag	OK	293.276	290.802	-0.012222	-0.0509399	0.96535	0.978991	no
PBANKA_070530	berg07:207000-207456	wtag	p14ag	OK	56.7009	65.7015	0.212553	0.670706	0.54975	0.678777	no
PBANKA_070540	berg07:207871-208691	wtag	p14ag	OK	58.5407	55.862	-0.0675728	-0.194568	0.84345	0.90113	no
PBANKA_070550	berg07:209306-210548	wtag	p14ag	OK	106.956	165.751	0.632004	1.75327	0.056	0.114415	no
PBANKA_070560	berg07:211288-216074	wtag	p14ag	OK	464.201	542.513	0.224906	0.328512	0.5953	0.716818	no
PBANKA_070570	berg07:218837-221945	wtag	p14ag	OK	10.2594	6.1762	-0.732151	-1.72047	0.0326	0.0730151	no
PBANKA_070580	berg07:222256-225640	wtag	p14ag	OK	65.4733	60.1591	-0.122125	-0.277617	0.69515	0.79537	no
PBANKA_070590	berg07:226366-229973	wtag	p14ag	OK	134.242	92.8367	-0.532074	-1.3808	0.09095	0.169686	no
PBANKA_070600	berg07:231025-232349	wtag	p14ag	OK	73.1268	63.0885	-0.213023	-0.561898	0.4686	0.606492	no
PBANKA_070610	berg07:233388-234686	wtag	p14ag	OK	34.0659	27.7838	-0.294081	-0.681745	0.3766	0.516935	no
PBANKA_070620	berg07:235575-237240	wtag	p14ag	OK	32.4558	21.5241	-0.592523	-1.43719	0.06645	0.131468	no
PBANKA_070630	berg07:238086-240339	wtag	p14ag	OK	16.669	20.6302	0.307591	0.650177	0.31945	0.457499	no
PBANKA_070640	berg07:240763-244443	wtag	p14ag	OK	80.554	79.0191	-0.027755	-0.0639129	0.9313	0.957342	no
PBANKA_070650	berg07:245610-246831	wtag	p14ag	OK	15.2711	10.2395	-0.576654	-1.17234	0.11295	0.202389	no
PBANKA_070660	berg07:247837-250225	wtag	p14ag	OK	13.9509	15.5716	0.158556	0.315978	0.61655	0.734133	no
PBANKA_070670	berg07:251482-252442	wtag	p14ag	OK	1185.83	1532.14	0.36965	0.670002	0.34645	0.48605	no
PBANKA_070680	berg07:253408-255349	wtag	p14ag	OK	46.3036	41.3437	-0.163457	-0.424407	0.5769	0.701916	no
PBANKA_070690	berg07:256569-257121	wtag	p14ag	OK	331.247	311.642	-0.0880157	-0.918591	0.82715	0.890245	no
PBANKA_070700	berg07:257864-259151	wtag	p14ag	OK	27.315	14.32	-0.931667	-2.18272	0.01045	0.0279524	yes
PBANKA_070710	berg07:260257-261742	wtag	p14ag	OK	4775.23	5397.11	0.176619	0.236417	0.72605	0.818494	no
PBANKA_070720	berg07:262187-264236	wtag	p14ag	OK	75.1076	105.282	0.487229	1.08775	0.12175	0.215025	no
PBANKA_070730	berg07:264951-269130	wtag	p14ag	OK	108.549	78.9002	-0.460248	-0.898196	0.1611	0.269003	no
PBANKA_070740	berg07:272525-273568	wtag	p14ag	OK	506.494	440.559	-0.20121	-0.421481	0.5413	0.67164	no
PBANKA_070750	berg07:275801-277158	wtag	p14ag	OK	242.44	199.119	-0.283992	-0.629645	0.3824	0.522696	no
PBANKA_070760	berg07:277910-282250	wtag	p14ag	OK	9.30585	12.3158	0.404303	0.872633	0.20165	0.321332	no
PBANKA_070770	berg07:284076-287517	wtag	p14ag	OK	86.8007	47.8208	-0.86007	-1.7169	0.0066	0.0189053	yes
PBANKA_070780	berg07:288009-288978	wtag	p14ag	OK	27.6593	29.1425	0.0753613	0.179359	0.82035	0.885602	no
PBANKA_070790	berg07:291051-293742	wtag	p14ag	OK	4.29136	4.88457	0.186798	0.347272	0.62115	0.73789	no
PBANKA_070800	berg07:294033-296443	wtag	p14ag	OK	46.1891	46.8366	0.020083	0.0412782	0.94855	0.968652	no
PBANKA_070810	berg07:298986-300125	wtag	p14ag	OK	377.351	401.803	0.0905811	0.287036	0.76375	0.845802	no
PBANKA_070820	berg07:300202-303582	wtag	p14ag	OK	83.2238	98.7293	0.246483	0.626655	0.41265	0.552955	no
PBANKA_070840	berg07:305145-305608	wtag	p14ag	OK	187.59	252.932	0.431167	2.95372	0.2244	0.349364	no
PBANKA_070850	berg07:305984-310155	wtag	p14ag	OK	28.8803	20.9744	-0.461454	-1.15629	0.12665	0.222013	no
PBANKA_070860	berg07:310717-311896	wtag	p14ag	OK	27.5502	11.0437	-1.31884	-2.69691	0.0013	0.00469728	yes
PBANKA_070870	berg07:312347-313139	wtag	p14ag	OK	14.9218	14.5514	-0.0362636	-0.0774036	0.9289	0.95596	no
PBANKA_070880	berg07:313610-315522	wtag	p14ag	OK	80.4055	82.2438	0.0326127	0.0702061	0.9136	0.946347	no
PBANKA_070890	berg07:316152-316879	wtag	p14ag	OK	375.471	258.084	-0.54086	-2.39322	0.0897	0.16778	no
PBANKA_070900	berg07:317423-317938	wtag	p14ag	OK	4979.67	4039.98	-0.301702	-1.41452	0.43105	0.570935	no
PBANKA_070910	berg07:319597-320230	wtag	p14ag	OK	439.75	490.115	0.156436	0.617964	0.59675	0.717945	no
PBANKA_070920	berg07:321963-323706	wtag	p14ag	OK	21.89	18.1836	-0.267635	-0.613671	0.38515	0.525345	no
PBANKA_070930	berg07:324565-325261	wtag	p14ag	NOTEST	2.72139	1.42835	-0.929999	0	1	1	no
PBANKA_070940	berg07:326362-327114	wtag	p14ag	OK	487.52	497.832	0.0301978	0.138925	0.9188	0.949608	no
PBANKA_070950	berg07:330277-332844	wtag	p14ag	OK	151.482	90.1084	-0.749414	-1.48738	0.0315	0.0709335	no
PBANKA_070960	berg07:333083-333746	wtag	p14ag	OK	590.57	629.534	0.0921778	0.264883	0.77545	0.854377	no
PBANKA_070970	berg07:335472-338045	wtag	p14ag	OK	36.8599	46.0873	0.32232	0.749401	0.29105	0.426433	no
PBANKA_070980	berg07:341142-343225	wtag	p14ag	OK	19.1886	18.0322	-0.089672	-0.205036	0.7804	0.857946	no
PBANKA_070990	berg07:346180-350028	wtag	p14ag	OK	11.6552	5.53497	-1.07433	-2.62631	0.0012	0.00438407	yes
PBANKA_071000	berg07:350381-352526	wtag	p14ag	OK	39.9555	11.9049	-1.74684	-4.70403	5e-05	0.000264243	yes
PBANKA_071010	berg07:352997-356261	wtag	p14ag	OK	140.949	166.8	0.242945	0.440912	0.4733	0.610907	no
PBANKA_071020	berg07:357428-359044	wtag	p14ag	OK	61.3252	52.0809	-0.235725	-0.643112	0.4126	0.552915	no
PBANKA_071030	berg07:360137-362255	wtag	p14ag	OK	19.2818	20.0743	0.0581122	0.142774	0.8426	0.900578	no
PBANKA_071040	berg07:363539-365094	wtag	p14ag	OK	17.6973	12.707	-0.477903	-1.08201	0.16445	0.27345	no
PBANKA_071050	berg07:367975-369676	wtag	p14ag	OK	14.9899	6.58993	-1.18566	-2.68571	0.0025	0.00824107	yes
PBANKA_071060	berg07:372682-374473	wtag	p14ag	OK	41.384	38.6906	-0.0970921	-0.231385	0.7373	0.826568	no
PBANKA_071070	berg07:375682-377231	wtag	p14ag	OK	93.737	81.7846	-0.196789	-0.529208	0.5151	0.648591	no
PBANKA_071080	berg07:378494-384653	wtag	p14ag	OK	41.2326	41.0459	-0.00654594	-0.0134088	0.98335	0.989899	no
PBANKA_071090	berg07:385615-386379	wtag	p14ag	OK	247.737	221.959	-0.158519	-0.91468	0.63435	0.748684	no
PBANKA_071100	berg07:387050-392854	wtag	p14ag	OK	39.2155	39.5568	0.0125022	0.0250819	0.96955	0.981472	no
PBANKA_071110	berg07:393837-395427	wtag	p14ag	OK	5.57097	5.13681	-0.117055	-0.219857	0.77985	0.857567	no
PBANKA_071120	berg07:397380-398773	wtag	p14ag	OK	346.042	329.526	-0.0705534	-0.132231	0.83215	0.89362	no
PBANKA_071130	berg07:399472-402183	wtag	p14ag	OK	132.19	146.183	0.145165	0.34428	0.62635	0.742187	no
PBANKA_071140	berg07:403290-405339	wtag	p14ag	OK	7.00479	7.18414	0.0364733	0.0681798	0.9191	0.949782	no
PBANKA_071150	berg07:406196-409073	wtag	p14ag	OK	3.33937	1.77839	-0.909003	-1.67792	0.0539	0.110853	no
PBANKA_071160	berg07:410106-412170	wtag	p14ag	OK	8.39726	10.2177	0.283073	0.568215	0.40395	0.544199	no
PBANKA_071170	berg07:413188-414208	wtag	p14ag	OK	27.3615	26.4045	-0.0513628	-0.138228	0.8868	0.929261	no
PBANKA_071180	berg07:415512-419522	wtag	p14ag	OK	113.857	70.5579	-0.690347	-1.38501	0.04	0.0865497	no
PBANKA_071190	berg07:420168-422250	wtag	p14ag	OK	1973.48	1682.69	-0.229971	-0.299952	0.61005	0.728877	no
PBANKA_071200	berg07:425067-426099	wtag	p14ag	OK	163.899	201.963	0.301284	0.759313	0.33085	0.46956	no
PBANKA_071210	berg07:428310-432118	wtag	p14ag	OK	208.217	150.124	-0.471935	-0.938777	0.187	0.302751	no
PBANKA_071220	berg07:432634-434812	wtag	p14ag	OK	2102.36	2538.05	0.271714	0.496518	0.49545	0.631091	no
PBANKA_071230	berg07:436645-437474	wtag	p14ag	OK	217.781	249.052	0.193568	0.55024	0.5181	0.651244	no
PBANKA_071240	berg07:441421-442202	wtag	p14ag	OK	301.256	196.941	-0.613228	-1.82304	0.05605	0.114496	no
PBANKA_071250	berg07:442578-444767	wtag	p14ag	OK	20.3882	11.3455	-0.845617	-1.88862	0.02065	0.0497153	yes
PBANKA_071260	berg07:446000-447492	wtag	p14ag	OK	2279.05	2229.12	-0.0319625	-0.0585184	0.9377	0.961489	no
PBANKA_071270	berg07:450298-452353	wtag	p14ag	OK	12.0958	14.602	0.271654	0.593271	0.4139	0.554239	no
PBANKA_071280	berg07:453977-455063	wtag	p14ag	OK	194.327	76.342	-1.34794	-1.63258	0.0024	0.00795586	yes
PBANKA_071290	berg07:459193-459490	wtag	p14ag	OK	49466.6	41711.4	-0.246015	-0.802519	0.6423	0.754851	no
PBANKA_071300	berg07:460576-460870	wtag	p14ag	OK	1019.05	1381.9	0.439427	12.9809	0.23535	0.362715	no
PBANKA_071310	berg07:462380-469428	wtag	p14ag	OK	69.0914	55.9632	-0.304026	-0.586998	0.3314	0.470122	no
PBANKA_071320	berg07:470799-473908	wtag	p14ag	OK	135.886	144.014	0.0838157	0.156427	0.7984	0.870414	no
PBANKA_071330	berg07:474259-475598	wtag	p14ag	OK	201.524	160.32	-0.330001	-0.84317	0.2835	0.417818	no
PBANKA_071340	berg07:476326-478468	wtag	p14ag	OK	14.8845	7.06997	-1.07404	-2.3905	0.00485	0.0145444	yes
PBANKA_071350	berg07:481531-485598	wtag	p14ag	OK	41.7295	37.0183	-0.17283	-0.384156	0.5751	0.700458	no
PBANKA_071360	berg07:487608-489489	wtag	p14ag	OK	18.7885	9.1815	-1.03305	-2.5897	0.00445	0.0134976	yes
PBANKA_071370	berg07:490210-492241	wtag	p14ag	OK	21.9654	14.8199	-0.567699	-1.44848	0.08945	0.167418	no
PBANKA_071380	berg07:492767-493988	wtag	p14ag	OK	12.8136	14.8496	0.212745	0.434769	0.5537	0.682165	no
PBANKA_071390	berg07:494679-495507	wtag	p14ag	OK	47.6642	62.972	0.401803	0.965758	0.2168	0.340158	no
PBANKA_071400	berg07:497206-498832	wtag	p14ag	OK	8726.54	6567.29	-0.410111	-0.438011	0.4583	0.59687	no
PBANKA_071410	berg07:498898-499721	wtag	p14ag	OK	12.2573	7.82544	-0.647399	-1.31327	0.2823	0.416424	no
PBANKA_071420	berg07:500806-503941	wtag	p14ag	OK	119.551	133.198	0.155943	0.277402	0.6322	0.746957	no
PBANKA_071430	berg07:504846-505788	wtag	p14ag	OK	1330.76	1168.68	-0.18738	-0.419607	0.61445	0.732429	no
PBANKA_071440	berg07:507246-508385	wtag	p14ag	OK	219.342	278.822	0.346161	0.860948	0.27745	0.410898	no
PBANKA_071450	berg07:509835-513216	wtag	p14ag	OK	19.0247	33.3908	0.81158	1.5462	0.01915	0.0466721	yes
PBANKA_071460	berg07:514906-515536	wtag	p14ag	OK	449.824	415.038	-0.116115	-0.36772	0.71515	0.81036	no
PBANKA_071470	berg07:516172-517060	wtag	p14ag	OK	9.99769	8.7401	-0.193944	-0.36564	0.69775	0.797233	no
PBANKA_071480	berg07:517792-519127	wtag	p14ag	OK	17.5066	15.7392	-0.153533	-0.324226	0.6473	0.758705	no
PBANKA_071490	berg07:519517-521575	wtag	p14ag	OK	1.80387	2.01703	0.161133	0.23036	0.7418	0.829835	no
PBANKA_071500	berg07:523814-528281	wtag	p14ag	OK	86.5718	92.8145	0.100452	0.198985	0.75375	0.838448	no
PBANKA_071510	berg07:529370-530563	wtag	p14ag	OK	9.2586	0.966789	-3.25952	-4.59978	0.0004	0.00169126	yes
PBANKA_071520	berg07:531590-533681	wtag	p14ag	OK	392.222	298.896	-0.392028	-0.810274	0.2356	0.362992	no
PBANKA_071530	berg07:533754-535702	wtag	p14ag	OK	41.044	53.1974	0.374184	0.805373	0.2353	0.362654	no
PBANKA_071540	berg07:536565-537151	wtag	p14ag	OK	211.642	225.827	0.093591	0.331126	0.75035	0.836139	no
PBANKA_071550	berg07:538607-539504	wtag	p14ag	OK	163.801	196.475	0.262407	0.633936	0.3915	0.531772	no
PBANKA_071560	berg07:540203-541719	wtag	p14ag	OK	154.15	148.828	-0.0506868	-0.105502	0.87505	0.921689	no
PBANKA_071570	berg07:542997-544041	wtag	p14ag	OK	46.9189	46.4972	-0.0130269	-0.0298332	0.96605	0.979398	no
PBANKA_071580	berg07:545206-546040	wtag	p14ag	OK	80.0075	89.4633	0.161162	0.436394	0.5926	0.714699	no
PBANKA_071590	berg07:546402-549321	wtag	p14ag	OK	45.4762	49.491	0.122053	0.279135	0.6838	0.786832	no
PBANKA_071600	berg07:549823-555711	wtag	p14ag	OK	223.394	240.55	0.10675	0.179665	0.7645	0.846338	no
PBANKA_071610	berg07:556590-561318	wtag	p14ag	OK	4.48406	4.66995	0.0586021	0.126706	0.86285	0.91374	no
PBANKA_071620	berg07:566378-567272	wtag	p14ag	OK	270.037	358.957	0.410657	1.38806	0.1824	0.296864	no
PBANKA_071630	berg07:569042-569798	wtag	p14ag	OK	15.7619	29.0219	0.880695	2.61002	0.10315	0.188011	no
PBANKA_071640	berg07:571054-572407	wtag	p14ag	OK	47.7711	60.3512	0.337246	0.844233	0.26645	0.398463	no
PBANKA_071650	berg07:572861-574678	wtag	p14ag	OK	504.643	519.622	0.0421979	0.0824103	0.9039	0.940351	no
PBANKA_071660	berg07:575778-576654	wtag	p14ag	OK	242.627	252.418	0.057074	0.13882	0.849	0.904926	no
PBANKA_071670	berg07:577692-579498	wtag	p14ag	OK	77.8873	104.632	0.425865	0.976311	0.1671	0.276974	no
PBANKA_071680	berg07:579912-580236	wtag	p14ag	OK	6.33936	4.40753	-0.524366	-0.959472	0.53435	0.665552	no
PBANKA_071690	berg07:581956-584046	wtag	p14ag	OK	338.51	250.04	-0.437041	-0.839679	0.19345	0.310985	no
PBANKA_071700	berg07:584612-585752	wtag	p14ag	OK	26.7586	28.2721	0.0793771	0.184266	0.80265	0.873306	no
PBANKA_071710	berg07:586429-587560	wtag	p14ag	OK	17.693	5.11852	-1.78938	-3.67844	0.0002	0.000920467	yes
PBANKA_071720	berg07:587605-592402	wtag	p14ag	OK	43.5276	50.8038	0.223004	0.433499	0.51485	0.648382	no
PBANKA_071730	berg07:593966-597763	wtag	p14ag	OK	169.337	115.789	-0.548401	-0.868421	0.1437	0.245593	no
PBANKA_071740	berg07:598461-599121	wtag	p14ag	OK	25.3263	8.98462	-1.49511	-3.40745	0.004	0.0123265	yes
PBANKA_071750	berg07:600002-600811	wtag	p14ag	OK	101.776	77.5665	-0.391896	-0.917429	0.2041	0.324377	no
PBANKA_071760	berg07:601152-601833	wtag	p14ag	OK	172.099	114.022	-0.593932	-1.80071	0.06	0.121051	no
PBANKA_071770	berg07:602756-604070	wtag	p14ag	OK	68.7784	74.957	0.124107	0.321549	0.67365	0.77923	no
PBANKA_071780	berg07:605278-606166	wtag	p14ag	OK	999.083	742.636	-0.427949	-0.930845	0.22655	0.351991	no
PBANKA_071790	berg07:609255-611163	wtag	p14ag	OK	75.647	67.0435	-0.174186	-0.407554	0.5565	0.684637	no
PBANKA_071800	berg07:612383-613967	wtag	p14ag	NOTEST	0.922549	0.884605	-0.0605928	0	1	1	no
PBANKA_071810	berg07:616049-618020	wtag	p14ag	OK	11.8018	11.8532	0.0062695	0.0133223	0.9847	0.990706	no
PBANKA_071820	berg07:618463-619099	wtag	p14ag	OK	53.2898	23.527	-1.17954	-2.66959	0.0013	0.00469728	yes
PBANKA_071830	berg07:619727-623372	wtag	p14ag	OK	9.14645	9.48583	0.0525624	0.102143	0.86305	0.91384	no
PBANKA_071840	berg07:625564-628945	wtag	p14ag	OK	88.2459	101.099	0.196173	0.384862	0.5479	0.677222	no
PBANKA_071850	berg07:629298-630033	wtag	p14ag	OK	82.9483	67.609	-0.294997	-0.909871	0.33215	0.470933	no
PBANKA_071860	berg07:632000-632876	wtag	p14ag	OK	9.56517	1.81655	-2.39659	-3.58935	0.00105	0.00390657	yes
PBANKA_071870	berg07:633566-633833	wtag	p14ag	OK	244.775	304.084	0.313014	2.04942	0.3561	0.496048	no
PBANKA_071880	berg07:635356-636357	wtag	p14ag	OK	597.705	604.188	0.0155623	0.0417595	0.9625	0.977199	no
PBANKA_071890	berg07:637125-642426	wtag	p14ag	OK	23.3556	16.8392	-0.471949	-1.21534	0.1107	0.199153	no
PBANKA_071900	berg07:643430-643850	wtag	p14ag	OK	166.551	73.2422	-1.18522	-4.02724	0.0021	0.00709361	yes
PBANKA_071910	berg07:645333-646322	wtag	p14ag	OK	94.1418	92.2012	-0.0300496	-0.0884075	0.9172	0.94867	no
PBANKA_071920	berg07:646975-648843	wtag	p14ag	OK	31.9918	38.3973	0.263304	0.604752	0.38655	0.526757	no
PBANKA_071930	berg07:651596-653360	wtag	p14ag	OK	73.665	83.053	0.173053	0.396726	0.5712	0.697303	no
PBANKA_071940	berg07:654142-656497	wtag	p14ag	OK	33.1341	32.8895	-0.010688	-0.0269134	0.9703	0.981905	no
PBANKA_071950	berg07:658727-673220	wtag	p14ag	OK	34.6402	30.9619	-0.161952	-0.375895	0.6207	0.737533	no
PBANKA_071960	berg07:673619-675780	wtag	p14ag	OK	19.8748	25.0458	0.333623	0.728426	0.34035	0.479639	no
PBANKA_071970	berg07:676652-679499	wtag	p14ag	OK	170.364	193.913	0.186795	0.356376	0.5709	0.697039	no
PBANKA_071980	berg07:680600-682346	wtag	p14ag	OK	192.165	318.195	0.727564	1.72076	0.03225	0.0723606	no
PBANKA_071990	berg07:683206-684943	wtag	p14ag	OK	60.1833	85.421	0.505228	1.14918	0.1089	0.19647	no
PBANKA_072000	berg07:686626-688810	wtag	p14ag	OK	110.2	100.507	-0.132827	-0.278308	0.6795	0.783507	no
PBANKA_072010	berg07:689417-703617	wtag	p14ag	OK	11.1819	16.6958	0.578319	1.06476	0.09795	0.180273	no
PBANKA_072020	berg07:704200-707374	wtag	p14ag	OK	56.2954	38.633	-0.543181	-1.3487	0.0822	0.156353	no
PBANKA_072030	berg07:709597-710902	wtag	p14ag	OK	21.5594	15.6826	-0.459153	-1.15163	0.18215	0.296575	no
PBANKA_072040	berg07:711632-713636	wtag	p14ag	OK	667.298	713.982	0.0975564	0.155524	0.80665	0.876048	no
PBANKA_072050	berg07:719238-719862	wtag	p14ag	OK	239.403	135.037	-0.826093	-3.01474	0.02295	0.0543744	no
PBANKA_072060	berg07:719980-721227	wtag	p14ag	OK	110.271	77.6301	-0.506362	-1.35572	0.10645	0.192838	no
PBANKA_072070	berg07:722642-726926	wtag	p14ag	OK	10.9091	6.08194	-0.842932	-1.9202	0.00925	0.0251981	yes
PBANKA_072080	berg07:727576-728896	wtag	p14ag	OK	107.816	44.6978	-1.27029	-2.06512	0.00145	0.00515821	yes
PBANKA_072090	berg07:729501-731276	wtag	p14ag	OK	5180.67	5197.59	0.00470646	0.00787532	0.9917	0.994708	no
PBANKA_072100	berg07:732666-734330	wtag	p14ag	OK	199.7	245.652	0.298787	0.675408	0.3537	0.4936	no
PBANKA_072110	berg07:735236-737744	wtag	p14ag	OK	231.585	213.047	-0.120369	-0.290425	0.70715	0.80424	no
PBANKA_072120	berg07:738031-739042	wtag	p14ag	OK	27.1987	13.4518	-1.01574	-2.47402	0.01445	0.0368086	yes
PBANKA_072130	berg07:740381-740792	wtag	p14ag	OK	26.0704	22.0894	-0.23906	-0.622281	0.623	0.739402	no
PBANKA_072140	berg07:741434-742517	wtag	p14ag	OK	10.0992	8.86085	-0.188728	-0.380721	0.66475	0.772408	no
PBANKA_072150	berg07:743488-750367	wtag	p14ag	OK	27.514	26.6214	-0.0475793	-0.115903	0.87185	0.919593	no
PBANKA_072160	berg07:750862-752407	wtag	p14ag	OK	8.94296	2.20981	-2.01683	-3.81038	0.0001	0.000496835	yes
PBANKA_072170	berg07:754127-755284	wtag	p14ag	OK	885.165	409.932	-1.11056	-1.30648	0.02545	0.0593318	no
PBANKA_072180	berg07:757118-757898	wtag	p14ag	OK	78.8562	32.8366	-1.26392	-3.55366	0.00025	0.00112009	yes
PBANKA_072190	berg07:759034-759739	wtag	p14ag	OK	26.1651	22.0117	-0.24937	-0.608997	0.4979	0.633311	no
PBANKA_072200	berg07:761631-776224	wtag	p14ag	OK	22.62	17.066	-0.406478	-0.96521	0.1995	0.318661	no
PBANKA_072210	berg07:781139-782887	wtag	p14ag	NOTEST	0.645652	0.515707	-0.324205	0	1	1	no
PBANKA_072220	berg07:785364-786504	wtag	p14ag	NOTEST	0.137214	0.923453	2.75062	0	1	1	no
PBANKA_072230	berg07:788542-789473	wtag	p14ag	OK	36.5169	47.4873	0.378979	0.991832	0.2435	0.372159	no
PBANKA_072240	berg07:792403-793633	wtag	p14ag	OK	8.58158	8.3882	-0.0328811	-0.0608314	0.9358	0.960268	no
PBANKA_072250	berg07:796033-797168	wtag	p14ag	OK	35.0965	30.8339	-0.186809	-0.450767	0.57385	0.699427	no
PBANKA_072260	berg07:800237-801177	wtag	p14ag	OK	313.126	280.131	-0.16064	-0.407293	0.63725	0.750945	no
PBANKA_072270	berg07:803987-805181	wtag	p14ag	NOTEST	0.766902	0.131268	-2.54653	0	1	1	no
PBANKA_072280	berg07:807176-808098	wtag	p14ag	OK	42.5582	3.67397	-3.53403	-6.28112	5e-05	0.000264243	yes
PBANKA_072290	berg07:813022-814069	wtag	p14ag	OK	8.39959	9.78373	0.220064	0.401747	0.59665	0.717873	no
PBANKA_072300	berg07:816252-819009	wtag	p14ag	NOTEST	0.65135	0.97496	0.581911	0	1	1	no
PBANKA_080010	berg08:2746-3870	wtag	p14ag	OK	43.9326	61.8709	0.493967	1.23592	0.1094	0.197239	no
PBANKA_080020	berg08:6651-8282	wtag	p14ag	OK	25.5142	36.2783	0.507805	1.135	0.12005	0.212643	no
PBANKA_080030	berg08:10417-12094	wtag	p14ag	OK	79.5529	97.35	0.291266	0.585712	0.36565	0.505747	no
PBANKA_080040	berg08:14118-14473	wtag	p14ag	OK	3334.67	1952.82	-0.771985	-7.4944	0.03715	0.0814119	no
PBANKA_080050	berg08:17567-19514	wtag	p14ag	OK	18.6014	13.626	-0.449042	-0.823643	0.14575	0.248334	no
PBANKA_080060	berg08:22429-23319	wtag	p14ag	OK	139.946	102.073	-0.455269	-1.83306	0.2117	0.333844	no
PBANKA_080070	berg08:24590-29585	wtag	p14ag	OK	5.53141	8.07782	0.546319	1.05253	0.10035	0.183858	no
PBANKA_080080	berg08:30449-30983	wtag	p14ag	OK	75.1791	78.9821	0.0711948	0.224573	0.82285	0.88728	no
PBANKA_080090	berg08:31927-35596	wtag	p14ag	OK	19.2865	19.2559	-0.00229088	-0.0050749	0.99435	0.996314	no
PBANKA_080100	berg08:36948-37389	wtag	p14ag	OK	81.5256	105.002	0.36509	1.19575	0.27825	0.411832	no
PBANKA_080110	berg08:38352-40413	wtag	p14ag	OK	40.6382	45.9698	0.177852	0.462633	0.5438	0.673723	no
PBANKA_080120	berg08:43742-49856	wtag	p14ag	OK	71.4079	87.9926	0.301299	0.515252	0.3918	0.532076	no
PBANKA_080130	berg08:51119-53053	wtag	p14ag	OK	73.4481	63.7606	-0.204059	-0.509216	0.50615	0.640753	no
PBANKA_080140	berg08:53583-54195	wtag	p14ag	OK	165.036	111.978	-0.559566	-1.58986	0.0736	0.142888	no
PBANKA_080150	berg08:56626-58864	wtag	p14ag	OK	64.4311	77.1857	0.260576	0.527937	0.43275	0.572616	no
PBANKA_080160	berg08:59738-71669	wtag	p14ag	OK	10.977	10.0541	-0.126702	-0.301655	0.6667	0.773852	no
PBANKA_080170	berg08:73068-82098	wtag	p14ag	OK	10.4392	7.25684	-0.524591	-1.30335	0.0841	0.159306	no
PBANKA_080180	berg08:85235-94187	wtag	p14ag	OK	111.324	149.666	0.426989	0.674448	0.2922	0.427689	no
PBANKA_080190	berg08:94885-98230	wtag	p14ag	OK	28.9245	19.6584	-0.557145	-1.17526	0.0701	0.137326	no
PBANKA_080200	berg08:100849-106989	wtag	p14ag	OK	38.787	13.4966	-1.52297	-2.69429	5e-05	0.000264243	yes
PBANKA_080210	berg08:108936-111327	wtag	p14ag	OK	37.1976	47.1852	0.343123	0.728848	0.27415	0.407245	no
PBANKA_080220	berg08:112129-116002	wtag	p14ag	OK	10.9413	9.86142	-0.149916	-0.346938	0.62295	0.739367	no
PBANKA_080230	berg08:117378-129021	wtag	p14ag	OK	146.61	140.151	-0.0649978	-0.111266	0.8623	0.913421	no
PBANKA_080240	berg08:132037-135856	wtag	p14ag	OK	4.11584	1.93438	-1.08931	-2.18848	0.0087	0.0239167	yes
PBANKA_080250	berg08:136410-139833	wtag	p14ag	OK	20.2014	18.6749	-0.113358	-0.274992	0.7077	0.80468	no
PBANKA_080260	berg08:141232-142225	wtag	p14ag	OK	55.3638	42.9363	-0.366745	-0.904433	0.2356	0.362992	no
PBANKA_080270	berg08:143371-146625	wtag	p14ag	OK	54.2937	40.8585	-0.41015	-0.96364	0.1867	0.302383	no
PBANKA_080280	berg08:148207-150943	wtag	p14ag	OK	23.4037	30.4339	0.378947	0.785129	0.22335	0.348072	no
PBANKA_080290	berg08:151853-156047	wtag	p14ag	OK	3.95926	4.44051	0.165493	0.352447	0.6447	0.756661	no
PBANKA_080300	berg08:157327-159673	wtag	p14ag	OK	48.9322	53.4102	0.126331	0.282987	0.6809	0.784566	no
PBANKA_080310	berg08:160364-162848	wtag	p14ag	OK	213.247	245.675	0.204224	0.332124	0.5754	0.70074	no
PBANKA_080320	berg08:166154-173784	wtag	p14ag	OK	40.3305	52.9106	0.391685	0.703943	0.2508	0.38067	no
PBANKA_080330	berg08:176397-179433	wtag	p14ag	OK	14.4302	19.6	0.441762	0.943187	0.15035	0.254615	no
PBANKA_080340	berg08:180815-181544	wtag	p14ag	OK	1342.17	967.266	-0.472585	-10.2225	0.23635	0.363884	no
PBANKA_080350	berg08:183571-184587	wtag	p14ag	OK	580.493	517.279	-0.166334	-0.52973	0.58465	0.708278	no
PBANKA_080360	berg08:186022-189706	wtag	p14ag	OK	22.7261	27.0233	0.249859	0.523083	0.41345	0.553787	no
PBANKA_080370	berg08:190124-195653	wtag	p14ag	OK	32.7868	36.5658	0.157381	0.33661	0.60915	0.728159	no
PBANKA_080380	berg08:196689-197000	wtag	p14ag	OK	243.489	302.031	0.31084	7.96731	0.62495	0.741042	no
PBANKA_080390	berg08:197719-198368	wtag	p14ag	OK	27.1044	24.8147	-0.127329	-0.297482	0.7541	0.838709	no
PBANKA_080400	berg08:199385-199664	wtag	p14ag	OK	809.466	724.775	-0.159438	-0.955059	0.602	0.722199	no
PBANKA_080410	berg08:201910-206629	wtag	p14ag	OK	155.563	144.726	-0.104168	-0.169599	0.768	0.848976	no
PBANKA_080420	berg08:210293-212186	wtag	p14ag	OK	7.93671	5.77517	-0.458677	-0.957119	0.22815	0.353918	no
PBANKA_080430	berg08:212939-215501	wtag	p14ag	OK	85.3762	124.688	0.546415	0.912183	0.1539	0.259477	no
PBANKA_080440	berg08:219158-224588	wtag	p14ag	OK	23.6278	27.8518	0.237281	0.470564	0.4444	0.583837	no
PBANKA_080450	berg08:227061-230028	wtag	p14ag	OK	153.488	133.354	-0.202861	-0.365751	0.537	0.667847	no
PBANKA_080460	berg08:232070-234020	wtag	p14ag	OK	17.1404	17.9293	0.0649161	0.137864	0.83245	0.893805	no
PBANKA_080470	berg08:236544-240837	wtag	p14ag	OK	21.5056	20.5174	-0.0678657	-0.161909	0.81415	0.881101	no
PBANKA_080480	berg08:241824-242598	wtag	p14ag	OK	90.7868	45.0089	-1.01227	-2.71946	0.00225	0.00752461	yes
PBANKA_080490	berg08:244389-247170	wtag	p14ag	OK	38.4562	42.4434	0.142323	0.282874	0.6307	0.745742	no
PBANKA_080500	berg08:248525-252387	wtag	p14ag	OK	13.4429	19.0221	0.50083	0.998212	0.11355	0.203252	no
PBANKA_080510	berg08:253578-254358	wtag	p14ag	OK	121.298	103.609	-0.22741	-0.569369	0.44325	0.582715	no
PBANKA_080520	berg08:255535-258589	wtag	p14ag	OK	21.3329	22.2093	0.0580793	0.123141	0.85305	0.907524	no
PBANKA_080530	berg08:259501-259810	wtag	p14ag	OK	192.732	212.708	0.142276	0.713937	0.6507	0.761463	no
PBANKA_080540	berg08:260229-260439	wtag	p14ag	OK	130.482	180.039	0.464462	4.21865	0.31295	0.45043	no
PBANKA_080550	berg08:261393-264479	wtag	p14ag	OK	32.2811	41.6796	0.368653	0.687971	0.26465	0.39642	no
PBANKA_080560	berg08:265415-266752	wtag	p14ag	OK	39.4939	60.2042	0.608235	1.57296	0.0692	0.135897	no
PBANKA_080570	berg08:268689-271847	wtag	p14ag	OK	1078.23	1120.13	0.0550067	0.0747613	0.8978	0.936398	no
PBANKA_080580	berg08:272981-274169	wtag	p14ag	OK	28.8753	21.267	-0.441217	-0.86438	0.1962	0.314503	no
PBANKA_080590	berg08:275808-280038	wtag	p14ag	OK	75.3518	110.473	0.551975	0.880549	0.1453	0.247737	no
PBANKA_080600	berg08:281526-282159	wtag	p14ag	OK	199.321	206.141	0.0485426	0.168589	0.86515	0.915249	no
PBANKA_080610	berg08:282983-285458	wtag	p14ag	OK	16.6787	15.5818	-0.0981465	-0.215862	0.74705	0.833757	no
PBANKA_080620	berg08:286789-287113	wtag	p14ag	OK	292.643	239.193	-0.290968	-1.26989	0.3741	0.51438	no
PBANKA_080630	berg08:287878-293215	wtag	p14ag	OK	31.117	35.2106	0.178308	0.332718	0.57545	0.700785	no
PBANKA_080640	berg08:294861-296521	wtag	p14ag	OK	47.3525	54.0795	0.19164	0.449255	0.5213	0.654052	no
PBANKA_080650	berg08:297119-298660	wtag	p14ag	OK	125.314	111.223	-0.172086	-0.399695	0.5772	0.702186	no
PBANKA_080660	berg08:299616-302520	wtag	p14ag	OK	15.8378	21.8492	0.464209	0.964395	0.12685	0.22229	no
PBANKA_080670	berg08:303120-317097	wtag	p14ag	OK	20.2234	23.6482	0.225705	0.437813	0.4875	0.623797	no
PBANKA_080680	berg08:319884-323692	wtag	p14ag	OK	290.953	408.522	0.489627	0.796908	0.2085	0.329852	no
PBANKA_080690	berg08:324714-327725	wtag	p14ag	OK	11.5324	16.3125	0.500289	1.01766	0.13275	0.23047	no
PBANKA_080700	berg08:328643-335576	wtag	p14ag	OK	111.466	116.866	0.068248	0.109799	0.8499	0.905542	no
PBANKA_080710	berg08:338210-339401	wtag	p14ag	OK	22.0439	26.1868	0.248462	0.544334	0.43225	0.572111	no
PBANKA_080720	berg08:340971-341628	wtag	p14ag	OK	1209.1	1004.26	-0.2678	-0.730869	0.43875	0.578396	no
PBANKA_080730	berg08:342203-344513	wtag	p14ag	OK	6.41329	7.05177	0.136921	0.24891	0.71115	0.807314	no
PBANKA_080740	berg08:345187-345862	wtag	p14ag	OK	8.83461	9.37046	0.0849539	0.14875	0.8446	0.901941	no
PBANKA_080750	berg08:345959-354213	wtag	p14ag	OK	50.0836	43.9678	-0.187891	-0.424126	0.55575	0.684021	no
PBANKA_080760	berg08:357333-358497	wtag	p14ag	OK	1427.63	827.508	-0.786778	-1.85307	0.0444	0.0943936	no
PBANKA_080770	berg08:361319-365725	wtag	p14ag	OK	14.8742	19.4551	0.387335	0.874172	0.2094	0.330942	no
PBANKA_080780	berg08:368360-369979	wtag	p14ag	OK	43.0947	35.9449	-0.261723	-0.720428	0.38745	0.527671	no
PBANKA_080790	berg08:372544-381067	wtag	p14ag	OK	157.412	119.168	-0.40155	-0.613921	0.31055	0.447874	no
PBANKA_080800	berg08:384963-388992	wtag	p14ag	OK	36.8267	48.4227	0.394929	0.740518	0.2346	0.361796	no
PBANKA_080810	berg08:390444-393102	wtag	p14ag	OK	3.68765	3.51091	-0.070858	-0.127621	0.8626	0.913591	no
PBANKA_080820	berg08:395584-396442	wtag	p14ag	OK	99.7568	87.3715	-0.191252	-0.55294	0.5199	0.652825	no
PBANKA_080830	berg08:398197-399890	wtag	p14ag	OK	27.5297	14.0388	-0.971573	-2.37945	0.00445	0.0134976	yes
PBANKA_080840	berg08:400791-401966	wtag	p14ag	OK	39.557	24.5464	-0.688418	-1.82088	0.04425	0.0941375	no
PBANKA_080850	berg08:402726-403044	wtag	p14ag	OK	13.0981	0.866944	-3.91728	-3.30251	0.244	0.37275	no
PBANKA_080860	berg08:403448-407468	wtag	p14ag	OK	4.64127	5.48263	0.24035	0.488633	0.4956	0.631215	no
PBANKA_080870	berg08:409390-412066	wtag	p14ag	OK	24.902	28.1899	0.178917	0.447754	0.53865	0.669303	no
PBANKA_080880	berg08:412717-413626	wtag	p14ag	OK	31.8405	13.1544	-1.27531	-2.92457	0.00095	0.00357952	yes
PBANKA_080890	berg08:414296-416624	wtag	p14ag	OK	132.972	110.45	-0.267732	-0.570177	0.39525	0.535482	no
PBANKA_080900	berg08:419592-422329	wtag	p14ag	OK	88.7081	117.247	0.402415	0.806382	0.2135	0.336064	no
PBANKA_080910	berg08:422634-423471	wtag	p14ag	OK	31.7215	25.4496	-0.31782	-0.762141	0.34335	0.482777	no
PBANKA_080920	berg08:425011-425554	wtag	p14ag	OK	31.3743	12.8886	-1.28349	-3.1229	0.00435	0.0132408	yes
PBANKA_080930	berg08:426056-426846	wtag	p14ag	OK	22.836	32.7219	0.518948	1.15679	0.15845	0.265487	no
PBANKA_080940	berg08:427810-429426	wtag	p14ag	OK	32.4775	34.252	0.0767437	0.187358	0.80735	0.876562	no
PBANKA_080950	berg08:431090-432904	wtag	p14ag	OK	5.54672	2.52796	-1.13366	-1.89055	0.02015	0.0487102	yes
PBANKA_080960	berg08:436127-441184	wtag	p14ag	OK	9.12639	5.75069	-0.66631	-1.69421	0.0443	0.0942226	no
PBANKA_080970	berg08:441754-443505	wtag	p14ag	OK	64.3711	81.8212	0.346061	1.00636	0.2411	0.369327	no
PBANKA_080980	berg08:445082-446549	wtag	p14ag	OK	35.2976	25.7789	-0.453377	-1.15341	0.1579	0.264752	no
PBANKA_080990	berg08:447092-449062	wtag	p14ag	OK	75.68	74.2626	-0.027278	-0.0744475	0.9254	0.953776	no
PBANKA_081000	berg08:449909-451532	wtag	p14ag	OK	84.5084	64.909	-0.380677	-1.07311	0.21955	0.343465	no
PBANKA_081010	berg08:451626-453991	wtag	p14ag	OK	12.9491	4.37583	-1.56522	-3.62635	0.0003	0.00131386	yes
PBANKA_081020	berg08:455275-457915	wtag	p14ag	OK	61.1335	78.6365	0.363236	0.759369	0.2437	0.372399	no
PBANKA_081030	berg08:459685-461512	wtag	p14ag	OK	26.1924	13.1004	-0.999532	-2.68126	0.00315	0.0100504	yes
PBANKA_081040	berg08:461915-463505	wtag	p14ag	OK	34.5039	40.6338	0.235924	0.613108	0.44235	0.581874	no
PBANKA_081050	berg08:464034-465200	wtag	p14ag	OK	1049.63	703.121	-0.578038	-1.54759	0.10675	0.193288	no
PBANKA_081060	berg08:466634-470516	wtag	p14ag	OK	49.1318	58.5363	0.252674	0.460309	0.44345	0.582914	no
PBANKA_081070	berg08:472257-473247	wtag	p14ag	OK	5692.85	4557.06	-0.321048	-0.341352	0.5439	0.673793	no
PBANKA_081080	berg08:474626-476656	wtag	p14ag	OK	24.9575	44.366	0.82998	1.73852	0.01255	0.0326762	yes
PBANKA_081090	berg08:479955-482745	wtag	p14ag	OK	127.752	120.549	-0.0837162	-0.16931	0.79365	0.86723	no
PBANKA_081100	berg08:484263-485004	wtag	p14ag	OK	231.501	191.716	-0.272043	-1.0794	0.40255	0.542816	no
PBANKA_081110	berg08:486289-490381	wtag	p14ag	OK	11.0185	9.92521	-0.150756	-0.323859	0.61545	0.733319	no
PBANKA_081120	berg08:490691-493952	wtag	p14ag	OK	6.7146	9.64888	0.523059	1.02617	0.11885	0.210916	no
PBANKA_081130	berg08:494926-499506	wtag	p14ag	OK	125.59	113.341	-0.148052	-0.289597	0.6599	0.768798	no
PBANKA_081140	berg08:502355-509741	wtag	p14ag	OK	39.1706	33.3573	-0.231768	-0.432587	0.4646	0.602824	no
PBANKA_081150	berg08:511595-512885	wtag	p14ag	OK	13.3208	13.4801	0.0171473	0.0395877	0.96095	0.976174	no
PBANKA_081160	berg08:513627-516660	wtag	p14ag	OK	17.972	17.1723	-0.0656612	-0.143018	0.8239	0.88801	no
PBANKA_081170	berg08:519199-520778	wtag	p14ag	OK	126.824	104.999	-0.272463	-0.797868	0.35875	0.498767	no
PBANKA_081180	berg08:521388-523113	wtag	p14ag	OK	64.4139	79.1692	0.297567	0.615393	0.35715	0.497076	no
PBANKA_081190	berg08:523893-525198	wtag	p14ag	OK	46.5418	52.4101	0.171317	0.418438	0.5644	0.69145	no
PBANKA_081200	berg08:525580-527380	wtag	p14ag	OK	116.942	124.526	0.0906584	0.188663	0.76905	0.849755	no
PBANKA_081210	berg08:529347-531995	wtag	p14ag	OK	80.5316	84.7732	0.0740523	0.199164	0.79705	0.869515	no
PBANKA_081220	berg08:533985-536636	wtag	p14ag	OK	128.674	159.299	0.308014	0.567797	0.3607	0.500768	no
PBANKA_081230	berg08:538466-539081	wtag	p14ag	OK	123.756	132.993	0.103844	0.328097	0.7261	0.818507	no
PBANKA_081240	berg08:540099-549724	wtag	p14ag	OK	1.78556	1.92541	0.108788	0.193715	0.7526	0.837677	no
PBANKA_081250	berg08:550699-554463	wtag	p14ag	OK	4.79258	4.08474	-0.23056	-0.447125	0.50895	0.643207	no
PBANKA_081260	berg08:555597-557019	wtag	p14ag	OK	1380.05	2131.07	0.626857	1.54976	0.08635	0.162783	no
PBANKA_081270	berg08:559090-560320	wtag	p14ag	OK	83.0804	94.1787	0.180893	0.421789	0.5592	0.686967	no
PBANKA_081280	berg08:560848-563683	wtag	p14ag	OK	178.381	127.839	-0.480634	-0.870179	0.17495	0.287343	no
PBANKA_081290	berg08:563842-564619	wtag	p14ag	OK	2017.12	1275.19	-0.661589	-1.5386	0.09455	0.175126	no
PBANKA_081300	berg08:565729-567304	wtag	p14ag	OK	397.244	363.169	-0.129385	-0.275936	0.6883	0.790192	no
PBANKA_081310	berg08:568532-573125	wtag	p14ag	OK	10.7557	9.93301	-0.114801	-0.255803	0.70005	0.798947	no
PBANKA_081320	berg08:574099-575356	wtag	p14ag	OK	12.1237	15.942	0.395004	0.834537	0.26445	0.396177	no
PBANKA_081330	berg08:576608-577976	wtag	p14ag	OK	327.078	346.041	0.0813058	0.207223	0.80435	0.874449	no
PBANKA_081340	berg08:578867-580352	wtag	p14ag	OK	52.5541	54.4483	0.0510814	0.122709	0.86295	0.913774	no
PBANKA_081350	berg08:581530-583438	wtag	p14ag	OK	231.805	182.312	-0.346499	-0.879543	0.2609	0.39212	no
PBANKA_081360	berg08:584260-587411	wtag	p14ag	OK	13.1289	17.1875	0.388614	0.828602	0.2217	0.346061	no
PBANKA_081370	berg08:588029-588290	wtag	p14ag	OK	37.1936	29.6834	-0.325396	-1.38057	0.57545	0.700785	no
PBANKA_081380	berg08:588495-590220	wtag	p14ag	OK	47.0383	41.7545	-0.171901	-0.406581	0.5705	0.696712	no
PBANKA_081390	berg08:591969-593083	wtag	p14ag	OK	51.8103	63.1185	0.284825	0.695555	0.3575	0.497451	no
PBANKA_081400	berg08:594008-594966	wtag	p14ag	OK	216.848	184.607	-0.23222	-0.764749	0.4417	0.581217	no
PBANKA_081410	berg08:595715-598046	wtag	p14ag	OK	4.14002	3.44733	-0.264159	-0.531166	0.5354	0.666488	no
PBANKA_081420	berg08:599896-600670	wtag	p14ag	OK	190.742	189.99	-0.0056936	-0.0152731	0.9847	0.990706	no
PBANKA_081430	berg08:601637-603700	wtag	p14ag	OK	12.7485	11.3861	-0.163055	-0.350569	0.6252	0.741221	no
PBANKA_081440	berg08:604537-605253	wtag	p14ag	OK	87.4898	86.584	-0.0150146	-0.0456668	0.9623	0.977055	no
PBANKA_081450	berg08:605961-607538	wtag	p14ag	OK	121.669	43.6982	-1.47732	-4.15342	0.0002	0.000920467	yes
PBANKA_081460	berg08:608183-611396	wtag	p14ag	OK	3.84956	4.51325	0.229475	0.457001	0.5395	0.670059	no
PBANKA_081470	berg08:611929-613786	wtag	p14ag	OK	7.35903	8.06009	0.131282	0.251149	0.7189	0.813095	no
PBANKA_081480	berg08:615515-615964	wtag	p14ag	OK	1797.98	442.388	-2.02299	-12.4936	5e-05	0.000264243	yes
PBANKA_081490	berg08:616535-619390	wtag	p14ag	OK	5.81102	2.44551	-1.24866	-2.53589	0.00355	0.0111283	yes
PBANKA_081500	berg08:620154-622449	wtag	p14ag	OK	6.27037	6.30062	0.0069437	0.0135696	0.9851	0.990892	no
PBANKA_081510	berg08:622669-625846	wtag	p14ag	OK	197.961	133.046	-0.573286	-1.21693	0.1134	0.203034	no
PBANKA_081520	berg08:627667-629262	wtag	p14ag	OK	112.93	114.394	0.0185848	0.0438304	0.951	0.970198	no
PBANKA_081530	berg08:631070-633421	wtag	p14ag	OK	35.9791	28.7529	-0.323454	-0.828237	0.27725	0.410675	no
PBANKA_081540	berg08:635843-637186	wtag	p14ag	OK	3542.69	4507.55	0.347499	0.636649	0.40875	0.54905	no
PBANKA_081550	berg08:637917-642524	wtag	p14ag	OK	41.8684	57.4202	0.455695	0.96151	0.1512	0.255755	no
PBANKA_081560	berg08:644241-644715	wtag	p14ag	OK	167.311	200.804	0.263252	1.31603	0.4333	0.573172	no
PBANKA_081570	berg08:646582-648058	wtag	p14ag	OK	487.383	567.982	0.22079	0.475616	0.51025	0.644376	no
PBANKA_081580	berg08:649109-649733	wtag	p14ag	OK	67.461	47.447	-0.507738	-1.4731	0.14325	0.245003	no
PBANKA_081590	berg08:651221-652715	wtag	p14ag	OK	328.303	373.422	0.185777	0.401582	0.577	0.702002	no
PBANKA_081600	berg08:653549-655187	wtag	p14ag	OK	64.259	62.7239	-0.0348821	-0.0881236	0.90845	0.943137	no
PBANKA_081610	berg08:657037-657941	wtag	p14ag	OK	192.021	186.994	-0.0382771	-0.116754	0.8987	0.93694	no
PBANKA_081620	berg08:659660-660602	wtag	p14ag	OK	114.376	149.677	0.388068	0.967652	0.2121	0.334351	no
PBANKA_081630	berg08:660794-662858	wtag	p14ag	OK	87.7158	66.8137	-0.392694	-1.02488	0.21755	0.341046	no
PBANKA_081640	berg08:663799-667699	wtag	p14ag	OK	112.668	107.705	-0.0649851	-0.121924	0.84485	0.90211	no
PBANKA_081650	berg08:670207-672271	wtag	p14ag	OK	11.1306	9.76808	-0.188378	-0.433036	0.583	0.706927	no
PBANKA_081660	berg08:672893-673598	wtag	p14ag	OK	45.5777	19.9706	-1.19045	-3.02475	0.002	0.00680421	yes
PBANKA_081670	berg08:674481-675317	wtag	p14ag	OK	258.859	318.862	0.300765	0.884371	0.3149	0.452566	no
PBANKA_081680	berg08:676568-677222	wtag	p14ag	OK	991.507	1004.15	0.0182742	0.0495128	0.95575	0.973037	no
PBANKA_081690	berg08:678478-678949	wtag	p14ag	OK	515.129	550.102	0.0947631	0.29742	0.7604	0.84345	no
PBANKA_081700	berg08:679856-683958	wtag	p14ag	OK	97.4101	110.572	0.18284	0.385504	0.5764	0.701505	no
PBANKA_081710	berg08:686278-687344	wtag	p14ag	OK	527.168	344.241	-0.614843	-1.84916	0.08885	0.166518	no
PBANKA_081720	berg08:688115-691238	wtag	p14ag	OK	24.0029	14.1436	-0.763057	-1.86085	0.0142	0.0362617	yes
PBANKA_081730	berg08:691700-693342	wtag	p14ag	OK	51.6832	53.4131	0.0474982	0.119067	0.87995	0.924866	no
PBANKA_081740	berg08:695180-700838	wtag	p14ag	OK	19.6834	12.9271	-0.606577	-1.50274	0.044	0.0936784	no
PBANKA_081750	berg08:701426-703195	wtag	p14ag	OK	1.32791	3.57065	1.42703	1.6374	0.04425	0.0941375	no
PBANKA_081760	berg08:703836-704499	wtag	p14ag	OK	8.38032	2.74392	-1.61077	-2.46548	0.01475	0.037446	yes
PBANKA_081770	berg08:705881-706916	wtag	p14ag	OK	97.4206	101.396	0.0577045	0.138792	0.84725	0.903755	no
PBANKA_081780	berg08:711407-711554	wtag	p14ag	NOTEST	58.0049	26.6255	-1.12337	0	1	1	no
PBANKA_081790	berg08:713002-713836	wtag	p14ag	OK	116.707	34.1458	-1.77311	-4.21502	5e-05	0.000264243	yes
PBANKA_081800	berg08:714240-719769	wtag	p14ag	OK	35.2796	42.3589	0.263834	0.53224	0.4196	0.559857	no
PBANKA_081810	berg08:721246-722929	wtag	p14ag	OK	12.1971	22.1007	0.857552	1.77185	0.012	0.0314517	yes
PBANKA_081820	berg08:723888-724963	wtag	p14ag	OK	36.7122	37.2952	0.0227295	0.0605553	0.94435	0.96593	no
PBANKA_081830	berg08:725923-726937	wtag	p14ag	OK	25.4686	21.1242	-0.269827	-0.657139	0.42895	0.568922	no
PBANKA_081840	berg08:727952-732377	wtag	p14ag	OK	8.65613	11.6622	0.430045	0.865896	0.1773	0.290352	no
PBANKA_081850	berg08:733941-735939	wtag	p14ag	OK	80.88	104.3	0.366878	0.765752	0.24855	0.378034	no
PBANKA_081860	berg08:736308-738657	wtag	p14ag	OK	13.3136	10.1639	-0.389442	-0.763832	0.22005	0.344076	no
PBANKA_081870	berg08:740064-741081	wtag	p14ag	OK	7.87702	3.38298	-1.21936	-2.07077	0.01485	0.0376654	yes
PBANKA_081880	berg08:741919-743245	wtag	p14ag	OK	7.65138	8.97295	0.229861	0.487798	0.5619	0.689276	no
PBANKA_081890	berg08:745207-747477	wtag	p14ag	OK	457.747	454.382	-0.0106463	-0.017019	0.9776	0.98649	no
PBANKA_081900	berg08:749213-750401	wtag	p14ag	OK	2505.86	3272	0.384867	0.581902	0.40375	0.544	no
PBANKA_081910	berg08:753109-754401	wtag	p14ag	OK	320.633	290.71	-0.141341	-0.474288	0.6403	0.753309	no
PBANKA_081920	berg08:754494-756196	wtag	p14ag	OK	246.677	196.103	-0.331011	-0.692531	0.29835	0.43446	no
PBANKA_081930	berg08:757536-758558	wtag	p14ag	OK	187.256	170.11	-0.138549	-0.361477	0.6393	0.752493	no
PBANKA_081940	berg08:760103-765466	wtag	p14ag	OK	52.078	48.214	-0.11122	-0.25792	0.71995	0.813921	no
PBANKA_081950	berg08:769677-771579	wtag	p14ag	OK	40.9904	46.6981	0.188079	0.417978	0.5349	0.666042	no
PBANKA_081960	berg08:773461-775581	wtag	p14ag	OK	24.014	21.4459	-0.163176	-0.353233	0.6004	0.720875	no
PBANKA_081970	berg08:776129-777725	wtag	p14ag	OK	99.5098	116.446	0.226748	0.492316	0.4688	0.606689	no
PBANKA_081980	berg08:780186-783090	wtag	p14ag	OK	45.3091	57.5777	0.345708	0.719792	0.27	0.402513	no
PBANKA_081990	berg08:783964-785397	wtag	p14ag	OK	1622.72	1851.71	0.190443	0.355056	0.63645	0.750345	no
PBANKA_082000	berg08:789225-791031	wtag	p14ag	OK	80.2164	81.0995	0.0157964	0.0383733	0.954	0.971977	no
PBANKA_082010	berg08:791796-792657	wtag	p14ag	OK	106.312	116.357	0.130252	0.399872	0.6587	0.767796	no
PBANKA_082020	berg08:795393-796314	wtag	p14ag	OK	107.373	57.3902	-0.903753	-2.25341	0.00805	0.0223778	yes
PBANKA_082030	berg08:797499-799266	wtag	p14ag	OK	48.0523	55.6142	0.21085	0.441225	0.5168	0.650108	no
PBANKA_082040	berg08:800184-801648	wtag	p14ag	OK	6.09825	0.863669	-2.81985	-3.92975	0.0007	0.00274668	yes
PBANKA_082050	berg08:802346-803903	wtag	p14ag	NOTEST	1.75027	0.0447211	-5.29048	0	1	1	no
PBANKA_082060	berg08:804654-805383	wtag	p14ag	OK	17.9704	8.49412	-1.08109	-2.31343	0.01925	0.0468794	yes
PBANKA_082070	berg08:806093-809326	wtag	p14ag	OK	42.4399	56.3529	0.409071	0.8852	0.1946	0.312461	no
PBANKA_082080	berg08:810869-818428	wtag	p14ag	OK	39.7886	31.7341	-0.32632	-0.706053	0.30425	0.440938	no
PBANKA_082090	berg08:821735-823367	wtag	p14ag	NOTEST	1.83148	0.369125	-2.31082	0	1	1	no
PBANKA_082100	berg08:823927-825620	wtag	p14ag	OK	35.6678	41.2136	0.208498	0.539731	0.5306	0.662329	no
PBANKA_082110	berg08:826225-829018	wtag	p14ag	OK	61.0967	79.0818	0.372251	0.720646	0.24985	0.379524	no
PBANKA_082120	berg08:829863-830815	wtag	p14ag	OK	3731.94	4172.97	0.16115	0.3476	0.69335	0.793978	no
PBANKA_082130	berg08:831700-836119	wtag	p14ag	OK	2.62874	2.37011	-0.149413	-0.299022	0.7031	0.801174	no
PBANKA_082140	berg08:837492-838543	wtag	p14ag	OK	2123.99	2755.62	0.3756	0.918736	0.31475	0.452386	no
PBANKA_082150	berg08:839230-842707	wtag	p14ag	OK	13.8471	10.6046	-0.384901	-1.00716	0.2196	0.343511	no
PBANKA_082160	berg08:844041-845550	wtag	p14ag	OK	39.7598	12.2786	-1.69516	-4.54671	5e-05	0.000264243	yes
PBANKA_082170	berg08:846289-847813	wtag	p14ag	OK	100.475	110.568	0.138106	0.291907	0.6582	0.767408	no
PBANKA_082180	berg08:848781-850378	wtag	p14ag	OK	47.8691	29.6416	-0.69147	-1.67318	0.02675	0.0618493	no
PBANKA_082190	berg08:850553-851732	wtag	p14ag	OK	216.472	189.586	-0.191333	-0.574421	0.5311	0.662762	no
PBANKA_082200	berg08:853333-861770	wtag	p14ag	OK	36.6228	11.4274	-1.68025	-1.94833	0.1212	0.214289	no
PBANKA_082210	berg08:853333-861770	wtag	p14ag	OK	16.1226	9.13382	-0.819792	-1.9319	0.0154	0.0388448	yes
PBANKA_082220	berg08:862941-864543	wtag	p14ag	OK	32.0745	43.0683	0.4252	1.01496	0.1571	0.2637	no
PBANKA_082230	berg08:864926-865860	wtag	p14ag	OK	21.2653	17.7619	-0.259716	-0.571933	0.48125	0.618103	no
PBANKA_082240	berg08:866462-867776	wtag	p14ag	OK	3.83716	1.70741	-1.16823	-1.93102	0.0447	0.0949317	no
PBANKA_082250	berg08:869078-874057	wtag	p14ag	OK	13.1727	17.1147	0.377677	0.844771	0.218	0.341581	no
PBANKA_082260	berg08:874406-876464	wtag	p14ag	OK	57.9938	44.4572	-0.383481	-0.908272	0.19705	0.315571	no
PBANKA_082270	berg08:876927-878284	wtag	p14ag	OK	139.541	104.689	-0.414576	-1.09993	0.1808	0.294867	no
PBANKA_082280	berg08:879558-880221	wtag	p14ag	OK	326.625	242.66	-0.4287	-1.15949	0.1703	0.281234	no
PBANKA_082290	berg08:880857-884123	wtag	p14ag	OK	141.989	165.728	0.223036	0.388443	0.53585	0.666849	no
PBANKA_082300	berg08:886014-890650	wtag	p14ag	OK	304.124	226.107	-0.427654	-0.707904	0.26045	0.39161	no
PBANKA_082310	berg08:892659-893868	wtag	p14ag	OK	2130.12	2255.47	0.0824903	0.127303	0.85065	0.906079	no
PBANKA_082320	berg08:894950-897647	wtag	p14ag	OK	4981.37	4288.04	-0.216223	-0.307324	0.665	0.772612	no
PBANKA_082330	berg08:898158-901450	wtag	p14ag	OK	71.3166	49.1611	-0.53672	-1.26726	0.08375	0.158776	no
PBANKA_082340	berg08:902634-903885	wtag	p14ag	OK	397.978	398.165	0.000680163	0.00133173	0.9982	0.998578	no
PBANKA_082350	berg08:905151-907191	wtag	p14ag	OK	70.3601	63.728	-0.142831	-0.370149	0.63075	0.745764	no
PBANKA_082360	berg08:907698-909981	wtag	p14ag	OK	262.915	205.057	-0.358574	-0.745221	0.2702	0.402722	no
PBANKA_082370	berg08:911144-922529	wtag	p14ag	OK	5.5948	4.79219	-0.223402	-0.5797	0.4671	0.605053	no
PBANKA_082380	berg08:923774-925113	wtag	p14ag	OK	13.4706	11.1209	-0.276543	-0.507669	0.47695	0.614278	no
PBANKA_082390	berg08:926204-927212	wtag	p14ag	OK	39.3467	34.949	-0.170992	-0.410124	0.58625	0.709581	no
PBANKA_082400	berg08:927967-928663	wtag	p14ag	OK	42.2928	19.7822	-1.09621	-2.81466	0.0094	0.0255476	yes
PBANKA_082410	berg08:930029-932285	wtag	p14ag	OK	21.6362	18.7853	-0.203843	-0.465871	0.50125	0.636353	no
PBANKA_082420	berg08:933125-935573	wtag	p14ag	OK	88.9001	104.411	0.23201	0.449191	0.4666	0.604673	no
PBANKA_082430	berg08:936521-939494	wtag	p14ag	OK	154.138	189.377	0.297043	0.555006	0.39205	0.532322	no
PBANKA_082440	berg08:942112-943107	wtag	p14ag	OK	2167.24	1777.47	-0.286032	-0.560365	0.4634	0.601628	no
PBANKA_082450	berg08:943755-944919	wtag	p14ag	OK	7.72127	4.3833	-0.816822	-1.52322	0.0994	0.182458	no
PBANKA_082460	berg08:945223-946353	wtag	p14ag	OK	40.4526	39.0963	-0.049202	-0.109426	0.87665	0.922759	no
PBANKA_082470	berg08:947202-949131	wtag	p14ag	OK	133.055	136.729	0.039297	0.080301	0.90055	0.938178	no
PBANKA_082480	berg08:951411-952875	wtag	p14ag	OK	326.66	276.033	-0.242952	-0.626326	0.4373	0.577011	no
PBANKA_082490	berg08:955757-959186	wtag	p14ag	OK	74.2401	38.0091	-0.965856	-2.15389	0.0048	0.0144164	yes
PBANKA_082500	berg08:960312-962103	wtag	p14ag	OK	29.9363	17.1143	-0.806696	-1.78023	0.01285	0.0333267	yes
PBANKA_082510	berg08:963251-965897	wtag	p14ag	OK	10.2618	2.08086	-2.30203	-4.2775	5e-05	0.000264243	yes
PBANKA_082520	berg08:966455-967574	wtag	p14ag	OK	42.4403	41.1362	-0.0450263	-0.12526	0.8876	0.929816	no
PBANKA_082530	berg08:969745-971800	wtag	p14ag	OK	29.1825	32.4117	0.151411	0.345097	0.6098	0.728683	no
PBANKA_082540	berg08:972859-976700	wtag	p14ag	OK	31.6401	21.7065	-0.543629	-1.49463	0.0792	0.151712	no
PBANKA_082550	berg08:978381-983703	wtag	p14ag	OK	158.678	204.528	0.366201	0.647555	0.33115	0.46985	no
PBANKA_082560	berg08:984833-986564	wtag	p14ag	OK	28.2082	26.2076	-0.106129	-0.269906	0.7245	0.817286	no
PBANKA_082570	berg08:987252-987985	wtag	p14ag	OK	2873.13	3458.14	0.267376	1.74921	0.39975	0.540025	no
PBANKA_082580	berg08:988706-990308	wtag	p14ag	OK	149.678	197.281	0.398394	0.997783	0.21105	0.333037	no
PBANKA_082590	berg08:990939-991998	wtag	p14ag	OK	865.557	1106.73	0.354607	0.713503	0.34135	0.480704	no
PBANKA_082600	berg08:994330-995628	wtag	p14ag	OK	35.6906	27.7783	-0.361585	-0.912536	0.266	0.397982	no
PBANKA_082610	berg08:995800-997468	wtag	p14ag	NOTEST	1.87183	1.11813	-0.74337	0	1	1	no
PBANKA_082620	berg08:998166-999705	wtag	p14ag	OK	72.7144	83.3328	0.196642	0.466557	0.5105	0.644609	no
PBANKA_082630	berg08:1001855-1002764	wtag	p14ag	OK	254.171	222.98	-0.188884	-0.73353	0.53535	0.666453	no
PBANKA_082640	berg08:1003677-1004483	wtag	p14ag	OK	677.678	632.99	-0.0984156	-0.367946	0.7433	0.830989	no
PBANKA_082650	berg08:1005406-1006750	wtag	p14ag	OK	160.111	114.597	-0.482507	-0.927313	0.13825	0.238021	no
PBANKA_082660	berg08:1009578-1013688	wtag	p14ag	OK	13.4281	12.0061	-0.161483	-0.409527	0.58715	0.710313	no
PBANKA_082670	berg08:1015530-1016537	wtag	p14ag	OK	520.763	554.738	0.0911778	0.241879	0.77695	0.855482	no
PBANKA_082680	berg08:1017886-1022245	wtag	p14ag	OK	23.1931	9.78413	-1.24518	-2.9268	0.0003	0.00131386	yes
PBANKA_082690	berg08:1023311-1032107	wtag	p14ag	OK	26.3002	30.2975	0.204123	0.39722	0.52635	0.658534	no
PBANKA_082700	berg08:1036047-1036203	wtag	p14ag	OK	84.8346	16.3224	-2.3778	-21.9227	0.2673	0.399414	no
PBANKA_082710	berg08:1037608-1042819	wtag	p14ag	OK	133.907	154.874	0.209863	0.36852	0.5516	0.680363	no
PBANKA_082720	berg08:1043353-1044998	wtag	p14ag	OK	23.1563	22.5389	-0.0389929	-0.091696	0.89975	0.937637	no
PBANKA_082730	berg08:1046995-1051366	wtag	p14ag	OK	12.8948	13.5345	0.069844	0.152177	0.81545	0.881961	no
PBANKA_082740	berg08:1054375-1058623	wtag	p14ag	OK	152.179	186.996	0.297242	0.520506	0.40645	0.546686	no
PBANKA_082750	berg08:1059230-1061861	wtag	p14ag	OK	40.6852	32.4116	-0.327991	-0.760206	0.26335	0.394934	no
PBANKA_082760	berg08:1061960-1065272	wtag	p14ag	OK	68.5179	75.1626	0.133535	0.254459	0.67535	0.780413	no
PBANKA_082770	berg08:1066295-1067161	wtag	p14ag	OK	21.6337	23.8047	0.137962	0.333185	0.71635	0.811215	no
PBANKA_082780	berg08:1067921-1068558	wtag	p14ag	OK	61.906	70.1744	0.180865	0.578978	0.59485	0.716507	no
PBANKA_082790	berg08:1069243-1069822	wtag	p14ag	OK	53.4096	64.4223	0.270461	0.764992	0.4146	0.554915	no
PBANKA_082800	berg08:1076770-1081052	wtag	p14ag	OK	99.0409	130.489	0.397831	0.719133	0.2464	0.375547	no
PBANKA_082810	berg08:1082416-1084444	wtag	p14ag	OK	310.814	267.705	-0.215405	-0.436083	0.53395	0.665196	no
PBANKA_082820	berg08:1084638-1087713	wtag	p14ag	OK	99.9588	101.273	0.018838	0.0428771	0.95135	0.970446	no
PBANKA_082830	berg08:1088116-1089391	wtag	p14ag	OK	459.597	369.337	-0.315431	-1.36798	0.3021	0.438514	no
PBANKA_082840	berg08:1091608-1093354	wtag	p14ag	OK	77.5227	83.2402	0.102663	0.255249	0.72915	0.820775	no
PBANKA_082850	berg08:1094236-1095163	wtag	p14ag	OK	342.588	320.85	-0.0945758	-0.222359	0.7712	0.851275	no
PBANKA_082860	berg08:1096624-1097637	wtag	p14ag	OK	180.684	150.724	-0.261562	-0.64855	0.3826	0.522904	no
PBANKA_082870	berg08:1098091-1099153	wtag	p14ag	OK	94.1288	72.4404	-0.377841	-0.914021	0.21305	0.335487	no
PBANKA_082880	berg08:1100604-1101503	wtag	p14ag	OK	4685.8	1867.32	-1.32733	-4.67976	0.0078	0.0217866	yes
PBANKA_082890	berg08:1101919-1103044	wtag	p14ag	OK	393.968	374.238	-0.0741229	-0.0917107	0.8468	0.903488	no
PBANKA_082900	berg08:1104953-1107294	wtag	p14ag	OK	21.0271	18.9838	-0.147478	-0.352856	0.62935	0.744617	no
PBANKA_082910	berg08:1108015-1109236	wtag	p14ag	OK	106.371	114.098	0.101173	0.320476	0.73215	0.822976	no
PBANKA_082920	berg08:1110176-1110848	wtag	p14ag	OK	95.4388	72.4331	-0.397927	-1.15941	0.20025	0.319595	no
PBANKA_082930	berg08:1111034-1111776	wtag	p14ag	OK	44.2266	53.8173	0.283157	0.877349	0.4586	0.597139	no
PBANKA_082940	berg08:1112579-1112906	wtag	p14ag	OK	14.1529	13.6423	-0.0530094	-0.134062	0.93435	0.959285	no
PBANKA_082950	berg08:1114418-1118087	wtag	p14ag	OK	5.11603	4.06876	-0.330436	-0.665284	0.35385	0.493742	no
PBANKA_082960	berg08:1119419-1121222	wtag	p14ag	OK	8.95126	6.03193	-0.569469	-1.11245	0.14445	0.246588	no
PBANKA_082970	berg08:1122094-1122700	wtag	p14ag	OK	156.962	167.938	0.0975112	0.298504	0.7454	0.832534	no
PBANKA_082980	berg08:1123394-1124824	wtag	p14ag	OK	41.6228	48.9669	0.234435	0.619079	0.43435	0.574203	no
PBANKA_082990	berg08:1126042-1127412	wtag	p14ag	OK	119.369	64.9916	-0.877108	-2.62326	0.00525	0.0155491	yes
PBANKA_083000	berg08:1128952-1130371	wtag	p14ag	OK	76.3832	96.0369	0.330334	0.868349	0.28235	0.416481	no
PBANKA_083010	berg08:1131723-1133553	wtag	p14ag	OK	27.6859	13.0606	-1.08394	-2.8434	0.00275	0.00894214	yes
PBANKA_083020	berg08:1134873-1139786	wtag	p14ag	OK	127.746	143.934	0.172135	0.287386	0.63065	0.745707	no
PBANKA_083030	berg08:1140063-1141057	wtag	p14ag	OK	382.363	265.056	-0.528643	-1.54424	0.0991	0.18201	no
PBANKA_083040	berg08:1142165-1143105	wtag	p14ag	OK	4688.09	5879.55	0.326707	0.544521	0.4758	0.613267	no
PBANKA_083045	berg08:1144699-1145734	wtag	p14ag	OK	45.8886	56.5867	0.302328	0.763625	0.32895	0.467537	no
PBANKA_083050	berg08:1146342-1146639	wtag	p14ag	OK	33.2045	38.998	0.23202	0.914866	0.6435	0.755785	no
PBANKA_083060	berg08:1147628-1149631	wtag	p14ag	OK	60.6862	66.7152	0.136647	0.409963	0.68455	0.787448	no
PBANKA_083070	berg08:1150221-1151796	wtag	p14ag	OK	101.527	54.6416	-0.893787	-2.56128	0.0046	0.0138917	yes
PBANKA_083080	berg08:1151864-1155098	wtag	p14ag	OK	15.4532	13.0897	-0.23947	-0.560493	0.4205	0.560678	no
PBANKA_083090	berg08:1155682-1158445	wtag	p14ag	OK	52.7815	75.0633	0.508077	1.09369	0.1349	0.233391	no
PBANKA_083100	berg08:1161321-1166697	wtag	p14ag	OK	144.383	101.277	-0.511592	-0.763415	0.1605	0.268189	no
PBANKA_083110	berg08:1167887-1170950	wtag	p14ag	OK	109.438	118.566	0.115575	0.240803	0.7075	0.80452	no
PBANKA_083120	berg08:1171336-1175237	wtag	p14ag	OK	58.8805	72.5269	0.300726	0.59058	0.3649	0.504987	no
PBANKA_083130	berg08:1176746-1179157	wtag	p14ag	OK	28.3972	27.6076	-0.0406836	-0.0962244	0.8915	0.9324	no
PBANKA_083140	berg08:1179775-1181325	wtag	p14ag	OK	22.2455	14.8616	-0.581918	-1.52215	0.11275	0.202109	no
PBANKA_083150	berg08:1182790-1195621	wtag	p14ag	OK	6.7835	7.574	0.159025	0.393695	0.5852	0.708722	no
PBANKA_083160	berg08:1199987-1201250	wtag	p14ag	OK	108.894	179.691	0.722588	1.59893	0.0285	0.0652188	no
PBANKA_083170	berg08:1202802-1203492	wtag	p14ag	OK	44.7577	56.1977	0.328377	0.984244	0.3302	0.468886	no
PBANKA_083180	berg08:1204472-1206863	wtag	p14ag	OK	23.7957	19.1674	-0.312048	-0.801968	0.29675	0.432645	no
PBANKA_083190	berg08:1208507-1210148	wtag	p14ag	OK	59.9417	22.6318	-1.40521	-3.4448	0.0002	0.000920467	yes
PBANKA_083200	berg08:1210681-1211368	wtag	p14ag	OK	27.2996	5.10679	-2.41839	-4.88962	5e-05	0.000264243	yes
PBANKA_083210	berg08:1212557-1213850	wtag	p14ag	OK	24.8133	20.1643	-0.299309	-0.636451	0.3513	0.491162	no
PBANKA_083220	berg08:1215473-1216895	wtag	p14ag	OK	32.5865	18.8254	-0.791595	-1.66777	0.02265	0.0537801	no
PBANKA_083230	berg08:1217200-1218180	wtag	p14ag	OK	17.8407	8.28789	-1.1061	-2.34069	0.03085	0.069717	no
PBANKA_083240	berg08:1220182-1221060	wtag	p14ag	OK	78.9806	90.3943	0.194733	0.568401	0.5224	0.655011	no
PBANKA_083250	berg08:1221669-1223877	wtag	p14ag	OK	64.1984	71.2726	0.150808	0.368962	0.60875	0.727802	no
PBANKA_083260	berg08:1224347-1225175	wtag	p14ag	OK	54.8689	42.6286	-0.364165	-0.989577	0.2558	0.386388	no
PBANKA_083270	berg08:1226540-1227762	wtag	p14ag	OK	46.5264	84.702	0.864344	2.02262	0.0116	0.0305583	yes
PBANKA_083280	berg08:1229563-1230575	wtag	p14ag	OK	85.5959	38.7131	-1.14472	-4.13199	0.00985	0.0265822	yes
PBANKA_083290	berg08:1230727-1234135	wtag	p14ag	OK	14.4872	14.9153	0.042016	0.0972713	0.8911	0.932166	no
PBANKA_083300	berg08:1236657-1237867	wtag	p14ag	OK	1142.79	802.605	-0.509798	-1.34131	0.12735	0.22297	no
PBANKA_083310	berg08:1238710-1240192	wtag	p14ag	OK	86.7076	97.2981	0.166254	0.37638	0.5854	0.708877	no
PBANKA_083320	berg08:1241467-1242824	wtag	p14ag	OK	211.697	169.7	-0.31901	-0.703774	0.3192	0.457199	no
PBANKA_083330	berg08:1242832-1245272	wtag	p14ag	OK	33.7628	46.5017	0.46185	1.13828	0.1294	0.225803	no
PBANKA_083340	berg08:1246041-1246798	wtag	p14ag	OK	20.02	14.1187	-0.503841	-1.18222	0.2252	0.350353	no
PBANKA_083350	berg08:1247700-1250565	wtag	p14ag	OK	5.40964	1.55166	-1.80172	-3.48236	0.0007	0.00274668	yes
PBANKA_083360	berg08:1250997-1255243	wtag	p14ag	OK	10.571	5.42017	-0.963697	-2.54866	0.00455	0.0137595	yes
PBANKA_083370	berg08:1256979-1257630	wtag	p14ag	OK	71.4549	80.6664	0.174936	0.477268	0.5998	0.720402	no
PBANKA_083380	berg08:1259034-1261212	wtag	p14ag	OK	42.2922	48.6717	0.20269	0.485721	0.4854	0.621911	no
PBANKA_083390	berg08:1262044-1264773	wtag	p14ag	OK	44.7261	47.1495	0.0761242	0.175554	0.79	0.864541	no
PBANKA_083400	berg08:1264967-1266604	wtag	p14ag	OK	100.556	99.9178	-0.00919068	-0.0272697	0.9736	0.984013	no
PBANKA_083410	berg08:1267237-1269913	wtag	p14ag	OK	27.3844	19.3138	-0.503723	-1.36035	0.10295	0.187727	no
PBANKA_083420	berg08:1270567-1271380	wtag	p14ag	OK	26.7808	25.7388	-0.0572564	-0.159761	0.8765	0.922655	no
PBANKA_083430	berg08:1271787-1275516	wtag	p14ag	OK	22.3803	17.942	-0.318892	-0.746125	0.30205	0.438468	no
PBANKA_083440	berg08:1276746-1278186	wtag	p14ag	OK	226.065	256.826	0.184058	0.383026	0.57015	0.69641	no
PBANKA_083450	berg08:1279881-1280692	wtag	p14ag	OK	110.302	127.842	0.212898	0.638641	0.4633	0.601545	no
PBANKA_083460	berg08:1281434-1283555	wtag	p14ag	OK	63.6512	65.4307	0.03978	0.0941759	0.89525	0.934688	no
PBANKA_083470	berg08:1283623-1284761	wtag	p14ag	OK	88.6241	100.085	0.175457	0.44755	0.5543	0.682718	no
PBANKA_083480	berg08:1285540-1287202	wtag	p14ag	OK	23.0313	16.5411	-0.477546	-1.21012	0.1418	0.24294	no
PBANKA_083490	berg08:1288246-1291195	wtag	p14ag	OK	46.868	41.7941	-0.165301	-0.394812	0.57535	0.700703	no
PBANKA_083500	berg08:1291461-1291908	wtag	p14ag	OK	40.7391	21.4803	-0.923398	-2.53442	0.04425	0.0941375	no
PBANKA_083510	berg08:1292894-1293311	wtag	p14ag	OK	55.52	57.9827	0.0626144	0.191747	0.8622	0.913368	no
PBANKA_083520	berg08:1294217-1294853	wtag	p14ag	OK	229.185	191.281	-0.260822	-0.711385	0.3978	0.538072	no
PBANKA_083530	berg08:1295210-1296137	wtag	p14ag	OK	281.127	205.404	-0.452755	-1.3373	0.13995	0.240386	no
PBANKA_083540	berg08:1297903-1298788	wtag	p14ag	OK	150.568	54.2171	-1.47359	-4.44939	0.00045	0.00187247	yes
PBANKA_083550	berg08:1299809-1301382	wtag	p14ag	OK	406.503	279.465	-0.540598	-1.2639	0.1075	0.194411	no
PBANKA_083560	berg08:1303614-1305434	wtag	p14ag	OK	121.718	125.719	0.0466601	0.108815	0.8757	0.922095	no
PBANKA_083570	berg08:1306141-1307707	wtag	p14ag	NOTEST	3.31178	1.16048	-1.51288	0	1	1	no
PBANKA_083580	berg08:1308418-1308997	wtag	p14ag	OK	22.0426	16.8744	-0.385454	-0.898849	0.34005	0.479297	no
PBANKA_083590	berg08:1309114-1309333	wtag	p14ag	OK	89.7718	108.479	0.273087	2.12355	0.58045	0.704747	no
PBANKA_083600	berg08:1310669-1314164	wtag	p14ag	OK	37.8417	33.3837	-0.180832	-0.396661	0.5513	0.68014	no
PBANKA_083610	berg08:1315136-1315870	wtag	p14ag	OK	40.927	42.7345	0.0623488	0.198146	0.87835	0.923889	no
PBANKA_083620	berg08:1316788-1319103	wtag	p14ag	OK	43.1756	38.7461	-0.156165	-0.31861	0.61105	0.72969	no
PBANKA_083630	berg08:1320156-1325058	wtag	p14ag	OK	43.6611	60.2504	0.464622	0.828537	0.18825	0.30434	no
PBANKA_083640	berg08:1327959-1328545	wtag	p14ag	OK	13.6548	15.2744	0.161703	0.397155	0.77855	0.856599	no
PBANKA_083650	berg08:1329882-1330551	wtag	p14ag	OK	23.339	33.3813	0.516297	1.26002	0.16105	0.268936	no
PBANKA_083655	berg08:1332796-1333427	wtag	p14ag	OK	3.83692	1.7041	-1.17094	-1.48194	0.1784	0.291779	no
PBANKA_083660	berg08:1334705-1335367	wtag	p14ag	OK	31.2548	17.6414	-0.825111	-2.01035	0.04245	0.0909235	no
PBANKA_083670	berg08:1336775-1338691	wtag	p14ag	OK	30.6856	23.7074	-0.372226	-0.819775	0.2301	0.356239	no
PBANKA_083680	berg08:1339962-1341696	wtag	p14ag	OK	191.547	335.767	0.80976	1.7588	0.01315	0.0339738	yes
PBANKA_083685	berg08:1345359-1346537	wtag	p14ag	NOTEST	1.10445	1.25004	0.178643	0	1	1	no
PBANKA_083690	berg08:1349404-1350666	wtag	p14ag	OK	10.81	24.1454	1.15938	2.36463	0.0032	0.0101867	yes
PBANKA_083700	berg08:1354510-1355637	wtag	p14ag	OK	20.0877	37.7052	0.908448	2.03551	0.0093	0.0253127	yes
PBANKA_083710	berg08:1358833-1359508	wtag	p14ag	OK	9.31055	11.7193	0.331946	0.654866	0.4765	0.613877	no
PBANKA_090005	berg09:75-745	wtag	p14ag	OK	6.3558	22.1872	1.80358	3.6276	0.0035	0.0109987	yes
PBANKA_090010	berg09:2126-2903	wtag	p14ag	OK	223.741	189.047	-0.243089	-0.569451	0.45335	0.592311	no
PBANKA_090020	berg09:6901-9594	wtag	p14ag	OK	2.12951	2.48593	0.223265	0.294779	0.6118	0.730275	no
PBANKA_090030	berg09:12557-14612	wtag	p14ag	OK	22.9993	44.6785	0.957994	1.99537	0.0018	0.00621794	yes
PBANKA_090040	berg09:17245-18518	wtag	p14ag	OK	8.31256	16.8353	1.01813	1.98559	0.01295	0.0335439	yes
PBANKA_090050	berg09:21303-22395	wtag	p14ag	OK	9.43851	14.5994	0.629274	1.24723	0.12325	0.217185	no
PBANKA_090060	berg09:24998-26149	wtag	p14ag	OK	27.3583	23.0141	-0.24946	-0.602503	0.4648	0.603015	no
PBANKA_090070	berg09:29230-31734	wtag	p14ag	OK	4.64208	4.63337	-0.00270967	-0.0044439	0.9911	0.994359	no
PBANKA_090080	berg09:34404-42862	wtag	p14ag	OK	9.75745	11.8419	0.279327	0.559724	0.36145	0.50152	no
PBANKA_090090	berg09:45553-47440	wtag	p14ag	OK	25.6487	23.0063	-0.156854	-0.365491	0.5928	0.714825	no
PBANKA_090100	berg09:48716-50336	wtag	p14ag	OK	271.575	312.69	0.203381	0.452622	0.51905	0.652056	no
PBANKA_090110	berg09:53412-57360	wtag	p14ag	OK	17.211	16.1328	-0.0933297	-0.196545	0.7581	0.841791	no
PBANKA_090120	berg09:58742-59396	wtag	p14ag	OK	135.389	143.909	0.0880453	0.258194	0.7719	0.851831	no
PBANKA_090130.1	berg09:60275-66217	wtag	p14ag	OK	33.3178	28.4583	-0.227443	-0.0899093	0.78755	0.862863	no
PBANKA_090130.2	berg09:60275-66217	wtag	p14ag	OK	128.701	62.4059	-1.04427	-0.941666	0.0599	0.120874	no
PBANKA_090140	berg09:67416-68142	wtag	p14ag	OK	285.325	310.645	0.122659	0.426596	0.67025	0.776691	no
PBANKA_090150	berg09:69612-71900	wtag	p14ag	OK	13.817	14.6243	0.0819201	0.173613	0.8086	0.877369	no
PBANKA_090160	berg09:72594-75639	wtag	p14ag	OK	12.3134	10.5095	-0.228536	-0.485884	0.4507	0.589788	no
PBANKA_090170	berg09:76438-76919	wtag	p14ag	OK	1511.35	627.694	-1.26771	-8.10406	0.0016	0.00561682	yes
PBANKA_090180	berg09:77556-80703	wtag	p14ag	OK	21.6009	22.3146	0.0469005	0.0987052	0.877	0.92302	no
PBANKA_090190	berg09:82739-91280	wtag	p14ag	OK	523.136	650.431	0.314209	0.373049	0.52745	0.659514	no
PBANKA_090200	berg09:93814-94757	wtag	p14ag	OK	66.2512	102.386	0.627993	2.69087	0.13485	0.233329	no
PBANKA_090210	berg09:98579-108512	wtag	p14ag	OK	2.53336	2.55009	0.0095013	0.0187117	0.97625	0.98561	no
PBANKA_090220	berg09:109173-110617	wtag	p14ag	OK	83.5132	43.3802	-0.944966	-2.73972	0.00735	0.0207167	yes
PBANKA_090230	berg09:112888-117189	wtag	p14ag	OK	15.2236	20.3602	0.419447	0.773953	0.21395	0.336593	no
PBANKA_090240	berg09:118190-121847	wtag	p14ag	OK	37.9192	49.638	0.388516	0.817618	0.21575	0.338825	no
PBANKA_090250	berg09:122702-125950	wtag	p14ag	OK	52.3809	75.7099	0.531443	0.984825	0.1353	0.233952	no
PBANKA_090260	berg09:126524-129768	wtag	p14ag	OK	140.02	128.86	-0.119825	-0.235024	0.7072	0.80428	no
PBANKA_090270	berg09:131646-132561	wtag	p14ag	OK	6.32452	12.0965	0.935567	1.70812	0.04905	0.102483	no
PBANKA_090280	berg09:134545-135611	wtag	p14ag	OK	140.309	94.6239	-0.568333	-1.48789	0.0773	0.148751	no
PBANKA_090290	berg09:137090-137704	wtag	p14ag	OK	12.373	1.46464	-3.07858	-3.81676	0.00955	0.025889	yes
PBANKA_090300	berg09:138152-139695	wtag	p14ag	OK	6313.18	8871.16	0.490755	1.10576	0.26995	0.402457	no
PBANKA_090310	berg09:140880-142869	wtag	p14ag	OK	120.32	94.175	-0.353463	-0.74116	0.2715	0.40419	no
PBANKA_090315	berg09:143131-145405	wtag	p14ag	OK	152.646	206.063	0.432889	0.952367	0.17935	0.293009	no
PBANKA_090320	berg09:146838-149652	wtag	p14ag	OK	47.3375	11.9198	-1.98962	-5.20135	5e-05	0.000264243	yes
PBANKA_090330	berg09:149900-151028	wtag	p14ag	OK	22.1973	16.9872	-0.385936	-0.975097	0.27915	0.412857	no
PBANKA_090340	berg09:152777-155190	wtag	p14ag	OK	35.1324	31.3014	-0.166575	-0.421322	0.56825	0.694752	no
PBANKA_090350	berg09:155363-157894	wtag	p14ag	OK	16.4988	8.44044	-0.966966	-2.29203	0.0041	0.0125901	yes
PBANKA_090360	berg09:160511-163406	wtag	p14ag	OK	73.2093	68.5264	-0.0953658	-0.199133	0.75945	0.842729	no
PBANKA_090370	berg09:164158-164827	wtag	p14ag	OK	607.969	639.595	0.0731608	0.473088	0.8099	0.878243	no
PBANKA_090380	berg09:168694-171592	wtag	p14ag	OK	1157.25	988.64	-0.227185	-0.370307	0.59825	0.719138	no
PBANKA_090390	berg09:174479-177419	wtag	p14ag	OK	11.6313	8.36916	-0.474857	-1.08443	0.15445	0.260184	no
PBANKA_090400	berg09:178208-180633	wtag	p14ag	OK	72.9836	44.0335	-0.72897	-1.74937	0.0157	0.0394989	yes
PBANKA_090410	berg09:181623-182782	wtag	p14ag	OK	300.163	230.379	-0.381738	-0.996363	0.20885	0.330251	no
PBANKA_090420	berg09:183445-184924	wtag	p14ag	OK	412.109	450.976	0.130026	0.268602	0.70075	0.79951	no
PBANKA_090430	berg09:185843-187141	wtag	p14ag	OK	78.1463	79.3724	0.02246	0.0702335	0.9433	0.965266	no
PBANKA_090440	berg09:187531-188455	wtag	p14ag	OK	43.3477	55.7637	0.363372	0.9577	0.2425	0.370974	no
PBANKA_090450	berg09:189904-191002	wtag	p14ag	OK	30.5157	43.5344	0.512605	1.18557	0.11145	0.200225	no
PBANKA_090460	berg09:192100-195676	wtag	p14ag	OK	58.5488	75.2105	0.361296	0.698146	0.26625	0.398252	no
PBANKA_090470	berg09:197668-198080	wtag	p14ag	OK	23033.5	10547.6	-1.12683	-267.556	0.0157	0.0394989	yes
PBANKA_090480	berg09:198833-199806	wtag	p14ag	OK	62.274	60.9602	-0.0307632	-0.0847621	0.92155	0.951352	no
PBANKA_090490	berg09:200248-200878	wtag	p14ag	OK	514.744	233.219	-1.14217	-3.74354	0.00435	0.0132408	yes
PBANKA_090500	berg09:201371-201853	wtag	p14ag	OK	1867.55	727.611	-1.35991	-8.04566	0.00115	0.00422628	yes
PBANKA_090510	berg09:203318-204592	wtag	p14ag	OK	29.4529	29.9929	0.0262083	0.0623451	0.93515	0.959856	no
PBANKA_090520	berg09:205002-207360	wtag	p14ag	OK	95.5584	83.8208	-0.189074	-0.423657	0.53405	0.665286	no
PBANKA_090530	berg09:208559-211740	wtag	p14ag	OK	19.3424	23.8716	0.303529	0.754166	0.3141	0.451662	no
PBANKA_090540	berg09:212373-213090	wtag	p14ag	OK	27.6171	36.8486	0.416048	1.06567	0.24805	0.377435	no
PBANKA_090550	berg09:213804-216449	wtag	p14ag	OK	15.1516	15.4558	0.0286812	0.064925	0.92755	0.955124	no
PBANKA_090560	berg09:216949-218270	wtag	p14ag	OK	2210.75	1238.33	-0.836141	-1.31624	0.0742	0.14385	no
PBANKA_090570	berg09:220088-221093	wtag	p14ag	OK	32.0963	34.4727	0.103044	0.268691	0.74655	0.833358	no
PBANKA_090580	berg09:221930-223065	wtag	p14ag	OK	88.6621	61.0021	-0.539458	-1.58529	0.082	0.156058	no
PBANKA_090590	berg09:227540-231317	wtag	p14ag	OK	444.884	600.929	0.433767	0.683616	0.3022	0.438621	no
PBANKA_090600	berg09:232054-233101	wtag	p14ag	OK	14.4751	14.1447	-0.0333151	-0.078075	0.9296	0.95643	no
PBANKA_090610	berg09:234078-235278	wtag	p14ag	OK	26.7046	22.0073	-0.279106	-0.717721	0.4068	0.547062	no
PBANKA_090620	berg09:236428-237256	wtag	p14ag	OK	140.79	199.798	0.504996	1.31279	0.1062	0.192469	no
PBANKA_090630	berg09:238255-239860	wtag	p14ag	OK	17.7364	9.89485	-0.841961	-1.98551	0.0202	0.0488093	yes
PBANKA_090640	berg09:241021-241716	wtag	p14ag	OK	1154.47	818.322	-0.496488	-1.50653	0.15005	0.254221	no
PBANKA_090650	berg09:242894-243700	wtag	p14ag	OK	495.668	602.514	0.281621	1.17718	0.36355	0.503627	no
PBANKA_090660	berg09:245413-247055	wtag	p14ag	OK	76.146	46.6501	-0.706889	-1.74096	0.02385	0.0561639	no
PBANKA_090670	berg09:247677-252540	wtag	p14ag	OK	37.5011	33.2302	-0.174439	-0.396696	0.576	0.701183	no
PBANKA_090680	berg09:254520-255480	wtag	p14ag	NOTEST	1.77728	0.34169	-2.37891	0	1	1	no
PBANKA_090690	berg09:258303-265314	wtag	p14ag	OK	83.8	65.591	-0.353452	-0.670441	0.3137	0.451264	no
PBANKA_090700	berg09:266210-268109	wtag	p14ag	OK	64.5785	88.8589	0.460462	1.15182	0.1402	0.240722	no
PBANKA_090710	berg09:269461-271069	wtag	p14ag	OK	1598.88	2274.48	0.508475	0.734639	0.27555	0.40882	no
PBANKA_090720	berg09:273693-275833	wtag	p14ag	OK	140.164	132.639	-0.0796086	-0.178409	0.79075	0.865131	no
PBANKA_090730	berg09:276434-277805	wtag	p14ag	OK	39.9183	37.3681	-0.095246	-0.267504	0.76605	0.847465	no
PBANKA_090740	berg09:278469-279240	wtag	p14ag	OK	47.318	37.2047	-0.346904	-0.864264	0.33315	0.471974	no
PBANKA_090750	berg09:279519-281989	wtag	p14ag	OK	172.655	210.355	0.284934	0.662313	0.3638	0.503867	no
PBANKA_090760	berg09:282441-283790	wtag	p14ag	OK	19.7319	24.9447	0.3382	0.818946	0.3513	0.491162	no
PBANKA_090770	berg09:285002-288004	wtag	p14ag	OK	51.5525	48.0927	-0.100227	-0.233412	0.7432	0.830921	no
PBANKA_090780	berg09:289131-289649	wtag	p14ag	OK	427.811	400.619	-0.0947408	-0.412227	0.75795	0.841703	no
PBANKA_090790	berg09:290508-296991	wtag	p14ag	OK	829.571	1122.98	0.436897	0.496268	0.41855	0.558835	no
PBANKA_090800	berg09:298287-300708	wtag	p14ag	OK	59.6708	62.913	0.0763333	0.165854	0.80095	0.872083	no
PBANKA_090810	berg09:302978-308882	wtag	p14ag	OK	14.3779	16.4851	0.197312	0.484398	0.5035	0.638413	no
PBANKA_090820	berg09:309336-311439	wtag	p14ag	OK	22.5072	22.2852	-0.0142984	-0.0350809	0.9611	0.976253	no
PBANKA_090830	berg09:313677-319536	wtag	p14ag	OK	32.6641	38.8932	0.251814	0.496741	0.4371	0.576821	no
PBANKA_090840	berg09:321493-326092	wtag	p14ag	OK	8.73483	10.7454	0.298873	0.663963	0.3369	0.475988	no
PBANKA_090850	berg09:326459-331900	wtag	p14ag	OK	56.8316	74.0368	0.381548	0.732863	0.2497	0.379349	no
PBANKA_090860	berg09:333070-333731	wtag	p14ag	OK	352.865	209.302	-0.753532	-1.6779	0.0381	0.0831597	no
PBANKA_090870	berg09:335328-336423	wtag	p14ag	OK	60.2496	76.2177	0.339175	0.850666	0.26265	0.394102	no
PBANKA_090880	berg09:337845-339215	wtag	p14ag	OK	541.244	454.825	-0.250968	-0.545264	0.4567	0.595417	no
PBANKA_090890	berg09:340754-341584	wtag	p14ag	OK	759.383	795.641	0.0672898	0.250949	0.827	0.890141	no
PBANKA_090900	berg09:342334-344424	wtag	p14ag	OK	9.91894	7.92765	-0.323293	-0.613177	0.3537	0.4936	no
PBANKA_090910	berg09:345226-346198	wtag	p14ag	OK	74.8079	85.5983	0.194393	0.580428	0.52025	0.653158	no
PBANKA_090920	berg09:347220-353328	wtag	p14ag	OK	7.94949	7.86528	-0.0153649	-0.0334819	0.96355	0.977953	no
PBANKA_090930	berg09:354410-355955	wtag	p14ag	OK	43.4359	41.1365	-0.078471	-0.201374	0.79855	0.870516	no
PBANKA_090940	berg09:356539-358324	wtag	p14ag	OK	43.9903	59.7795	0.442467	0.982384	0.1386	0.23852	no
PBANKA_090950	berg09:360271-362715	wtag	p14ag	OK	159.434	159.105	-0.00297448	-0.00630902	0.9932	0.995655	no
PBANKA_090960	berg09:370560-377641	wtag	p14ag	OK	50.1411	71.9365	0.52073	0.903356	0.13605	0.234988	no
PBANKA_090970	berg09:379083-380368	wtag	p14ag	OK	9.05891	4.43775	-1.02951	-2.00315	0.02705	0.0624349	no
PBANKA_090980	berg09:380975-385418	wtag	p14ag	OK	9.16959	11.8203	0.366334	0.73043	0.2252	0.350353	no
PBANKA_090990	berg09:390357-396137	wtag	p14ag	OK	18.9137	20.4845	0.115099	0.240853	0.6966	0.796428	no
PBANKA_091000	berg09:397358-402995	wtag	p14ag	OK	81.1388	56.4205	-0.524173	-1.03165	0.1265	0.221813	no
PBANKA_091010	berg09:404055-405913	wtag	p14ag	OK	13.9203	11.4873	-0.277154	-0.634152	0.42505	0.565151	no
PBANKA_091020	berg09:407006-409370	wtag	p14ag	OK	107.742	123.452	0.19637	0.358909	0.5601	0.687706	no
PBANKA_091030	berg09:413894-425474	wtag	p14ag	OK	13.9169	18.9002	0.441562	0.861165	0.16715	0.277036	no
PBANKA_091040	berg09:426809-427241	wtag	p14ag	NOTEST	1.58974	1.80525	0.18341	0	1	1	no
PBANKA_091050	berg09:427650-428351	wtag	p14ag	OK	9.08831	7.16141	-0.343768	-0.582745	0.50785	0.642267	no
PBANKA_091060	berg09:428789-429167	wtag	p14ag	OK	41.8376	19.0763	-1.13302	-3.23803	0.0272	0.0627263	no
PBANKA_091070	berg09:430034-437906	wtag	p14ag	OK	31.4399	26.7803	-0.231425	-0.465541	0.462	0.600274	no
PBANKA_091080	berg09:439221-441700	wtag	p14ag	OK	25.3064	32.0345	0.340125	0.679694	0.30205	0.438468	no
PBANKA_091090	berg09:443474-444091	wtag	p14ag	OK	242.312	294.502	0.281411	1.03789	0.35175	0.491601	no
PBANKA_091100	berg09:444955-447133	wtag	p14ag	OK	28.4893	51.3054	0.848692	1.67089	0.01355	0.0348484	yes
PBANKA_091110	berg09:447771-449144	wtag	p14ag	OK	45.4846	74.2163	0.706358	1.40506	0.03955	0.0857602	no
PBANKA_091120	berg09:449942-450624	wtag	p14ag	OK	72.2777	68.5091	-0.0772543	-0.234699	0.808	0.876995	no
PBANKA_091130	berg09:451568-452849	wtag	p14ag	OK	14.5599	12.1832	-0.257112	-0.493181	0.45755	0.596184	no
PBANKA_091140	berg09:454768-456715	wtag	p14ag	OK	29.3772	31.3691	0.0946436	0.241007	0.74805	0.834439	no
PBANKA_091150	berg09:458852-460193	wtag	p14ag	OK	96.7815	130.784	0.434378	1.00219	0.15845	0.265487	no
PBANKA_091160	berg09:460685-461582	wtag	p14ag	OK	169.154	150.859	-0.165132	-0.427687	0.57995	0.704313	no
PBANKA_091170	berg09:463265-467094	wtag	p14ag	OK	224.691	244.301	0.12072	0.192933	0.7418	0.829835	no
PBANKA_091180	berg09:470858-472583	wtag	p14ag	OK	40.8094	50.4256	0.305254	0.714004	0.3305	0.469186	no
PBANKA_091190	berg09:473833-475795	wtag	p14ag	OK	22.8854	14.8876	-0.620316	-1.40681	0.0628	0.125597	no
PBANKA_091200	berg09:476529-479604	wtag	p14ag	OK	185.212	61.9921	-1.57902	-2.07686	0.00195	0.00665921	yes
PBANKA_091210	berg09:484698-486614	wtag	p14ag	OK	379.179	452.016	0.253492	0.509815	0.47105	0.608804	no
PBANKA_091220	berg09:489349-491749	wtag	p14ag	OK	19.1364	10.6953	-0.839342	-2.06813	0.0095	0.0257741	yes
PBANKA_091230	berg09:492358-495649	wtag	p14ag	OK	62.1776	60.4283	-0.041169	-0.0825001	0.89415	0.934003	no
PBANKA_091240	berg09:497928-500456	wtag	p14ag	OK	58.8241	16.8586	-1.80293	-3.0473	5e-05	0.000264243	yes
PBANKA_091250	berg09:500835-502635	wtag	p14ag	OK	547.146	763.834	0.481332	0.815264	0.2314	0.357863	no
PBANKA_091260	berg09:503558-513101	wtag	p14ag	OK	28.4542	38.2069	0.42519	0.703969	0.2346	0.361796	no
PBANKA_091270	berg09:516965-519360	wtag	p14ag	OK	162.993	156.105	-0.062297	-0.159136	0.8336	0.894547	no
PBANKA_091280	berg09:520148-520592	wtag	p14ag	OK	17.012	15.1282	-0.169315	-0.401975	0.7317	0.822641	no
PBANKA_091290	berg09:521380-521854	wtag	p14ag	OK	78.1785	76.6294	-0.0288741	-0.18459	0.94935	0.969182	no
[truncated: 3,128 more rows]

## Sheet: T-test_schizonts
gene_id	locus	sample_1	sample_2	status	value_1	value_2	log2_fold_change	test_stat	p_value	q_value	significant
PBANKA_000010	berg_bin:602-1749	wtsch	p14sch	NOTEST	1.99474	1.48504	-0.4257	0	1	1	no
PBANKA_000020	berg_bin:2345-3818	wtsch	p14sch	OK	380.097	645.488	0.764024	1.5324	0.0377	0.082427	no
PBANKA_000030	berg_bin:7703-8851	wtsch	p14sch	OK	5.44079	6.12835	0.171682	0.286823	0.70645	0.803668	no
PBANKA_000040	berg_bin:9968-11380	wtsch	p14sch	NOTEST	0.0603252	0.0967671	0.681756	0	1	1	no
PBANKA_000050	berg_bin:12424-13621	wtsch	p14sch	OK	2.90162	2.72954	-0.0881999	-0.126819	0.8711	0.91907	no
PBANKA_000060	berg_bin:16282-17328	wtsch	p14sch	NOTEST	2.37937	1.02326	-1.21741	0	1	1	no
PBANKA_000070	berg_bin:18674-19576	wtsch	p14sch	NOTEST	1.29931	0.580665	-1.16197	0	1	1	no
PBANKA_000080	berg_bin:21671-22579	wtsch	p14sch	OK	3.86229	1.26092	-1.61498	-1.82351	0.0444	0.0943936	no
PBANKA_000090	berg_bin:25519-26652	wtsch	p14sch	NOTEST	0	0	0	0	1	1	no
PBANKA_000100	berg_bin:29200-31286	wtsch	p14sch	NOTEST	1.03798	0.733889	-0.500145	0	1	1	no
PBANKA_000110	berg_bin:33471-34379	wtsch	p14sch	OK	57.9686	15.9826	-1.85876	-4.0786	5e-05	0.000264243	yes
PBANKA_000120	berg_bin:35496-36935	wtsch	p14sch	OK	17.4462	6.01442	-1.53641	-3.03303	0.0021	0.00709361	yes
PBANKA_000130	berg_bin:37413-39331	wtsch	p14sch	OK	6.64558	1.12254	-2.56563	-3.36454	0.00015	0.000712687	yes
PBANKA_000140	berg_bin:42222-43330	wtsch	p14sch	OK	15.4623	16.214	0.0684804	0.150199	0.85395	0.908102	no
PBANKA_000150	berg_bin:44044-44134	wtsch	p14sch	NOTEST	0	0	0	0	1	1	no
PBANKA_000160	berg_bin:46896-47520	wtsch	p14sch	OK	161.207	295.475	0.87412	1.94791	0.02445	0.0573555	no
PBANKA_000165	berg_bin:48723-49415	wtsch	p14sch	NOTEST	1.99048	3.17007	0.671397	0	1	1	no
PBANKA_000170	berg_bin:50816-51921	wtsch	p14sch	OK	0.609157	2.61568	2.1023	1.90343	0.03765	0.0823368	no
PBANKA_000180	berg_bin:53734-54651	wtsch	p14sch	OK	4.48802	5.6859	0.34131	0.552644	0.5006	0.635782	no
PBANKA_000190	berg_bin:57651-58862	wtsch	p14sch	NOTEST	2.2015	1.58858	-0.470755	0	1	1	no
PBANKA_000200	berg_bin:61200-62459	wtsch	p14sch	OK	3.50829	4.37952	0.320006	0.477835	0.513	0.646763	no
PBANKA_000210	berg_bin:64626-65707	wtsch	p14sch	OK	8.00252	6.79575	-0.235823	-0.450233	0.5953	0.716818	no
PBANKA_000220	berg_bin:65707-68784	wtsch	p14sch	OK	14.6802	15.7044	0.0972975	0.150065	0.80925	0.877846	no
PBANKA_000230	berg_bin:77532-78549	wtsch	p14sch	NOTEST	0	0	0	0	1	1	no
PBANKA_000235	berg_bin:79279-80028	wtsch	p14sch	NOTEST	0.82934	0.706425	-0.231427	0	1	1	no
PBANKA_000240	berg_bin:81212-83666	wtsch	p14sch	OK	5.76978	4.27794	-0.4316	-0.584981	0.26595	0.397918	no
PBANKA_000250	berg_bin:87450-88587	wtsch	p14sch	NOTEST	0	0	0	0	1	1	no
PBANKA_000260	berg_bin:90876-92163	wtsch	p14sch	NOTEST	0	0	0	0	1	1	no
PBANKA_000270	berg_bin:94505-95629	wtsch	p14sch	NOTEST	1.95443	0.57106	-1.77504	0	1	1	no
PBANKA_000280	berg_bin:99327-101374	wtsch	p14sch	OK	24.8628	28.8757	0.215866	0.326292	0.61865	0.735856	no
PBANKA_000290	berg_bin:102569-103788	wtsch	p14sch	NOTEST	0	0	0	0	1	1	no
PBANKA_000300	berg_bin:105533-105593	wtsch	p14sch	NOTEST	0	0	0	0	1	1	no
PBANKA_000310	berg_bin:106482-107528	wtsch	p14sch	OK	2.65033	0.745053	-1.83076	-1.81538	0.05055	0.105077	no
PBANKA_000320	berg_bin:110135-111258	wtsch	p14sch	OK	4.8767	6.99253	0.51991	0.911055	0.2685	0.400787	no
PBANKA_000330	berg_bin:113576-114681	wtsch	p14sch	NOTEST	1.18422	1.57149	0.408198	0	1	1	no
PBANKA_000340	berg_bin:117610-118849	wtsch	p14sch	OK	7.11623	5.05732	-0.492742	-0.904586	0.2907	0.426038	no
PBANKA_000350	berg_bin:120745-122169	wtsch	p14sch	OK	155.231	229.321	0.562948	1.37499	0.08085	0.154285	no
PBANKA_000360	berg_bin:124235-125451	wtsch	p14sch	NOTEST	0.489454	0.254349	-0.944368	0	1	1	no
PBANKA_000370	berg_bin:131075-136328	wtsch	p14sch	OK	2.09378	2.46927	0.237975	0.339912	0.5591	0.686876	no
PBANKA_000378	berg_bin:144423-145056	wtsch	p14sch	OK	89.8804	85.3678	-0.0743147	-0.217901	0.8041	0.874274	no
PBANKA_000380	berg_bin:148156-149352	wtsch	p14sch	OK	60.8395	43.0075	-0.500419	-1.22785	0.0938	0.174003	no
PBANKA_000390	berg_bin:151972-154081	wtsch	p14sch	OK	16.6458	22.3489	0.425047	0.853742	0.17125	0.282452	no
PBANKA_000400	berg_bin:155572-156483	wtsch	p14sch	OK	37.7653	65.9953	0.8053	2.03678	0.0109	0.0289761	yes
PBANKA_000410	berg_bin:161133-161930	wtsch	p14sch	NOTEST	1.84929	1.70802	-0.114652	0	1	1	no
PBANKA_000420	berg_bin:164563-165670	wtsch	p14sch	OK	7.1566	5.45433	-0.391873	-0.673045	0.39695	0.537204	no
PBANKA_000430	berg_bin:167288-168450	wtsch	p14sch	OK	6.48276	2.2335	-1.5373	-2.22809	0.0073	0.0205964	yes
PBANKA_000440	berg_bin:171200-173921	wtsch	p14sch	NOTEST	0.0412422	0.0884316	1.10044	0	1	1	no
PBANKA_000450	berg_bin:173922-176405	wtsch	p14sch	OK	23.2308	25.9514	0.159769	0.230893	0.7115	0.80761	no
PBANKA_000460	berg_bin:179110-179474	wtsch	p14sch	NOTEST	0	0	0	0	1	1	no
PBANKA_000470	berg_bin:182209-184431	wtsch	p14sch	OK	2.18128	1.03639	-1.07361	-1.2503	0.05565	0.113812	no
PBANKA_000480	berg_bin:187591-190454	wtsch	p14sch	OK	117.991	135.155	0.195945	0.341321	0.5417	0.671967	no
PBANKA_000490	berg_bin:193777-194761	wtsch	p14sch	OK	6.04948	4.70466	-0.362721	-0.518999	0.47505	0.612574	no
PBANKA_000500	berg_bin:196877-197468	wtsch	p14sch	NOTEST	0	0.109846	Inf	0	1	1	no
PBANKA_000510	berg_bin:200910-203425	wtsch	p14sch	OK	5.44085	5.54239	0.0266753	0.0381207	0.953	0.971429	no
PBANKA_000520	berg_bin:205506-206085	wtsch	p14sch	OK	305.825	286.35	-0.0949257	-0.366274	0.7475	0.834062	no
PBANKA_000530	berg_bin:208793-210943	wtsch	p14sch	NOTEST	0.0792005	0.0861002	0.120507	0	1	1	no
PBANKA_000540	berg_bin:213562-214826	wtsch	p14sch	NOTEST	0.737693	0.5945	-0.311344	0	1	1	no
PBANKA_000550	berg_bin:217944-218852	wtsch	p14sch	NOTEST	0.276233	0.213153	-0.373995	0	1	1	no
PBANKA_000560	berg_bin:221238-222403	wtsch	p14sch	NOTEST	0.22571	0.208922	-0.111505	0	1	1	no
PBANKA_000570	berg_bin:224420-225634	wtsch	p14sch	NOTEST	0.139463	0.152582	0.129701	0	1	1	no
PBANKA_000580	berg_bin:226930-228181	wtsch	p14sch	NOTEST	0.0978198	0.0989955	0.0172358	0	1	1	no
PBANKA_000590	berg_bin:230405-231319	wtsch	p14sch	OK	6.38907	0.89804	-2.83075	-2.98083	0.00765	0.0214328	yes
PBANKA_000600	berg_bin:233962-235014	wtsch	p14sch	OK	6.46319	39.4928	2.61127	5.29943	5e-05	0.000264243	yes
PBANKA_000610	berg_bin:238723-239546	wtsch	p14sch	NOTEST	0	0	0	0	1	1	no
PBANKA_000620	berg_bin:241013-241836	wtsch	p14sch	NOTEST	0	0	0	0	1	1	no
PBANKA_000630	berg_bin:243303-244477	wtsch	p14sch	NOTEST	1.34864	1.26483	-0.0925663	0	1	1	no
PBANKA_000640	berg_bin:245441-245936	wtsch	p14sch	NOTEST	0	0	0	0	1	1	no
PBANKA_000650	berg_bin:246218-246879	wtsch	p14sch	NOTEST	0	0	0	0	1	1	no
PBANKA_000660	berg_bin:248539-249362	wtsch	p14sch	NOTEST	0	0	0	0	1	1	no
PBANKA_000670	berg_bin:253137-253646	wtsch	p14sch	NOTEST	0	0	0	0	1	1	no
PBANKA_000680	berg_bin:254641-255461	wtsch	p14sch	NOTEST	0	0	0	0	1	1	no
PBANKA_000690	berg_bin:256632-257455	wtsch	p14sch	NOTEST	0	0	0	0	1	1	no
PBANKA_000700	berg_bin:259654-260133	wtsch	p14sch	OK	7.01702	8.8625	0.336855	0.620477	0.578	0.702757	no
PBANKA_000710	berg_bin:260262-260938	wtsch	p14sch	NOTEST	0	0	0	0	1	1	no
PBANKA_000720	berg_bin:263057-263880	wtsch	p14sch	NOTEST	0	0	0	0	1	1	no
PBANKA_000730	berg_bin:265200-266023	wtsch	p14sch	NOTEST	0.128646	0	#NAME?	0	1	1	no
PBANKA_000740	berg_bin:269023-269550	wtsch	p14sch	NOTEST	0	0	0	0	1	1	no
PBANKA_000750	berg_bin:270982-271643	wtsch	p14sch	NOTEST	0.0740945	0	#NAME?	0	1	1	no
PBANKA_000760	berg_bin:273143-273804	wtsch	p14sch	NOTEST	0.296378	0.16581	-0.83791	0	1	1	no
PBANKA_000770	berg_bin:274156-274979	wtsch	p14sch	NOTEST	0	0	0	0	1	1	no
PBANKA_000780	berg_bin:276571-277393	wtsch	p14sch	NOTEST	1.12544	0.366322	-1.61931	0	1	1	no
PBANKA_000790	berg_bin:280429-280950	wtsch	p14sch	NOTEST	0	0	0	0	1	1	no
PBANKA_000800	berg_bin:282906-282978	wtsch	p14sch	NOTEST	0	0	0	0	1	1	no
PBANKA_000810	berg_bin:284002-284825	wtsch	p14sch	NOTEST	0	0	0	0	1	1	no
PBANKA_000820	berg_bin:286937-287760	wtsch	p14sch	NOTEST	0	0	0	0	1	1	no
PBANKA_000830	berg_bin:287822-288546	wtsch	p14sch	OK	9.62102	11.1923	0.218242	0.429105	0.6369	0.750675	no
PBANKA_000840	berg_bin:290818-291641	wtsch	p14sch	NOTEST	0	0	0	0	1	1	no
PBANKA_000850	berg_bin:292998-293821	wtsch	p14sch	NOTEST	0	0	0	0	1	1	no
PBANKA_000860	berg_bin:296101-296924	wtsch	p14sch	NOTEST	0.262751	0.529648	1.01134	0	1	1	no
PBANKA_000870	berg_bin:298962-299785	wtsch	p14sch	NOTEST	0	0	0	0	1	1	no
PBANKA_000880	berg_bin:301869-302205	wtsch	p14sch	NOTEST	0	0	0	0	1	1	no
PBANKA_000890	berg_bin:303356-304179	wtsch	p14sch	NOTEST	0	0	0	0	1	1	no
PBANKA_000900	berg_bin:305190-306013	wtsch	p14sch	NOTEST	0	0	0	0	1	1	no
PBANKA_000910	berg_bin:307061-307624	wtsch	p14sch	NOTEST	0	0	0	0	1	1	no
PBANKA_000920	berg_bin:309090-309162	wtsch	p14sch	NOTEST	0	0	0	0	1	1	no
PBANKA_000930	berg_bin:310805-311529	wtsch	p14sch	NOTEST	0	0	0	0	1	1	no
PBANKA_000935	berg_bin:312228-313051	wtsch	p14sch	NOTEST	0	0	0	0	1	1	no
PBANKA_000940	berg_bin:313744-314567	wtsch	p14sch	NOTEST	0	0	0	0	1	1	no
PBANKA_000950	berg_bin:317124-317947	wtsch	p14sch	NOTEST	0	0	0	0	1	1	no
PBANKA_000960	berg_bin:319359-320182	wtsch	p14sch	NOTEST	0.0669994	0.156897	1.2276	0	1	1	no
PBANKA_000970	berg_bin:321509-322332	wtsch	p14sch	NOTEST	0	0	0	0	1	1	no
PBANKA_000980	berg_bin:323211-323283	wtsch	p14sch	NOTEST	0	0	0	0	1	1	no
PBANKA_000990	berg_bin:324750-325573	wtsch	p14sch	NOTEST	0	0	0	0	1	1	no
PBANKA_001000	berg_bin:327710-328348	wtsch	p14sch	NOTEST	0	0	0	0	1	1	no
PBANKA_001010	berg_bin:328783-329606	wtsch	p14sch	NOTEST	0	0	0	0	1	1	no
PBANKA_001020	berg_bin:331068-331729	wtsch	p14sch	NOTEST	0	0.16581	Inf	0	1	1	no
PBANKA_001030	berg_bin:333196-334202	wtsch	p14sch	NOTEST	0	0	0	0	1	1	no
PBANKA_001040	berg_bin:335023-335846	wtsch	p14sch	NOTEST	0	0	0	0	1	1	no
PBANKA_001050	berg_bin:338587-339219	wtsch	p14sch	NOTEST	1.37129	2.00632	0.54902	0	1	1	no
PBANKA_010005	berg01:810-1879	wtsch	p14sch	NOTEST	0.163387	0.691156	2.08072	0	1	1	no
PBANKA_010010	berg01:2963-4509	wtsch	p14sch	OK	9.41469	12.3547	0.392072	0.730489	0.3478	0.487411	no
PBANKA_010020	berg01:5877-7075	wtsch	p14sch	OK	279.558	299.928	0.101472	0.23919	0.7456	0.832654	no
PBANKA_010030	berg01:9862-11175	wtsch	p14sch	OK	180.611	188.849	0.0643485	0.146681	0.8355	0.895792	no
PBANKA_010040	berg01:13432-15372	wtsch	p14sch	OK	303.663	376.559	0.310407	0.482784	0.4772	0.61449	no
PBANKA_010050	berg01:16640-18072	wtsch	p14sch	OK	364.092	304.311	-0.258755	-0.523774	0.45725	0.595915	no
PBANKA_010060	berg01:19377-19860	wtsch	p14sch	OK	1157.75	1043.7	-0.149618	-0.40336	0.69855	0.797802	no
PBANKA_010070	berg01:21903-23062	wtsch	p14sch	OK	3099.79	2080.58	-0.575189	-0.802436	0.23915	0.367106	no
PBANKA_010080	berg01:24147-28296	wtsch	p14sch	OK	59.9276	61.8184	0.044817	0.0793546	0.89375	0.933793	no
PBANKA_010090	berg01:32841-36862	wtsch	p14sch	OK	212.627	137.102	-0.633074	-0.897209	0.13655	0.235679	no
PBANKA_010100	berg01:37984-39255	wtsch	p14sch	OK	90.714	75.3914	-0.266927	-0.645068	0.38	0.520404	no
PBANKA_010110	berg01:40253-41207	wtsch	p14sch	OK	7.50494	5.91653	-0.343089	-0.609295	0.4458	0.585136	no
PBANKA_010120	berg01:41809-44969	wtsch	p14sch	OK	23.8209	20.6516	-0.205971	-0.429428	0.4857	0.622166	no
PBANKA_010130	berg01:45664-46819	wtsch	p14sch	OK	29.0069	25.4805	-0.186999	-0.423593	0.55635	0.684515	no
PBANKA_010140	berg01:47225-51670	wtsch	p14sch	OK	102.008	102.65	0.00904635	0.0172324	0.97715	0.986188	no
PBANKA_010150	berg01:54272-55676	wtsch	p14sch	OK	88.2338	106.77	0.275098	0.656196	0.37055	0.510708	no
PBANKA_010160	berg01:56343-58368	wtsch	p14sch	OK	11.9211	10.2161	-0.222673	-0.495338	0.50525	0.639984	no
PBANKA_010170	berg01:58763-60211	wtsch	p14sch	OK	69.5227	73.8601	0.0873112	0.208348	0.77475	0.85384	no
PBANKA_010180	berg01:62123-63623	wtsch	p14sch	OK	158.817	183.529	0.208644	0.469881	0.502	0.63707	no
PBANKA_010190	berg01:64918-66355	wtsch	p14sch	OK	93.6956	94.5948	0.013779	0.0331781	0.96395	0.97819	no
PBANKA_010200	berg01:68618-70043	wtsch	p14sch	OK	60.9594	53.9306	-0.176742	-0.416907	0.5514	0.680198	no
PBANKA_010210	berg01:70630-72184	wtsch	p14sch	OK	98.4353	101.787	0.0483008	0.10862	0.87215	0.919811	no
PBANKA_010220	berg01:73406-76112	wtsch	p14sch	OK	65.2106	63.9616	-0.0278986	-0.0630558	0.9265	0.954438	no
PBANKA_010230	berg01:79269-80592	wtsch	p14sch	OK	32.4826	29.2586	-0.150808	-0.35374	0.61225	0.730635	no
PBANKA_010240	berg01:81337-87252	wtsch	p14sch	OK	7.38669	8.74522	0.243566	0.526007	0.41675	0.557043	no
PBANKA_010250	berg01:89050-90484	wtsch	p14sch	OK	19.5548	19.9066	0.0257246	0.0579296	0.93605	0.960443	no
PBANKA_010260	berg01:90544-98466	wtsch	p14sch	OK	60.5634	63.4004	0.0660459	0.113431	0.8508	0.90618	no
PBANKA_010270	berg01:99251-100370	wtsch	p14sch	OK	25.1691	37.2626	0.566077	1.14185	0.1139	0.203758	no
PBANKA_010280	berg01:101638-106168	wtsch	p14sch	OK	10.0955	9.75332	-0.0497454	-0.117089	0.86545	0.915419	no
PBANKA_010290	berg01:108388-114175	wtsch	p14sch	OK	36.1813	43.2443	0.257264	0.424529	0.49975	0.63503	no
PBANKA_010300	berg01:117893-118616	wtsch	p14sch	OK	124.501	115.737	-0.105308	-0.520571	0.77125	0.851313	no
PBANKA_010310	berg01:119280-121272	wtsch	p14sch	OK	17.3796	18.6235	0.0997236	0.24521	0.7564	0.840511	no
PBANKA_010320	berg01:122081-123213	wtsch	p14sch	OK	119.675	197.811	0.724996	2.10273	0.02385	0.0561639	no
PBANKA_010330	berg01:126074-132614	wtsch	p14sch	OK	139.937	148.266	0.0834148	0.152066	0.81465	0.881435	no
PBANKA_010340	berg01:133177-134781	wtsch	p14sch	OK	56.7484	56.7853	0.000937376	0.00217736	0.99755	0.998191	no
PBANKA_010350	berg01:135554-138122	wtsch	p14sch	OK	5.28629	5.05854	-0.0635346	-0.128422	0.8659	0.915689	no
PBANKA_010360	berg01:139124-140795	wtsch	p14sch	NOTEST	1.21193	1.44966	0.258409	0	1	1	no
PBANKA_010370	berg01:141552-142188	wtsch	p14sch	OK	43.1406	47.738	0.146091	0.553821	0.7552	0.839639	no
PBANKA_010380	berg01:142857-143442	wtsch	p14sch	OK	75.5565	64.4076	-0.230326	-0.665657	0.4812	0.618072	no
PBANKA_010390	berg01:146948-149156	wtsch	p14sch	OK	158.369	149.799	-0.0802652	-0.154178	0.8097	0.878105	no
PBANKA_010400	berg01:150233-151608	wtsch	p14sch	OK	133.8	129.874	-0.0429609	-0.113994	0.88535	0.928276	no
PBANKA_010410	berg01:152444-153904	wtsch	p14sch	OK	50.5321	55.7377	0.141453	0.326383	0.6433	0.75564	no
PBANKA_010420	berg01:154509-154983	wtsch	p14sch	OK	32.2804	40.77	0.336847	0.89671	0.38745	0.527671	no
PBANKA_010430	berg01:155198-157128	wtsch	p14sch	OK	13.4941	13.4177	-0.00819023	-0.0187244	0.9827	0.989521	no
PBANKA_010440	berg01:157726-163651	wtsch	p14sch	OK	8.00261	12.4285	0.635106	1.41411	0.03865	0.0841727	no
PBANKA_010450	berg01:165583-166363	wtsch	p14sch	OK	151.073	191.924	0.345289	0.911345	0.2634	0.394995	no
PBANKA_010460	berg01:166877-172475	wtsch	p14sch	OK	34.0394	39.7948	0.225372	0.483255	0.46835	0.606241	no
PBANKA_010470	berg01:175066-176620	wtsch	p14sch	OK	129.352	150.536	0.218802	0.574625	0.4857	0.622166	no
PBANKA_010480	berg01:177114-180117	wtsch	p14sch	OK	87.3898	84.8402	-0.0427174	-0.0968196	0.89195	0.932668	no
PBANKA_010490	berg01:183217-185406	wtsch	p14sch	OK	138.687	126.411	-0.133713	-0.285915	0.66035	0.76919	no
PBANKA_010500	berg01:186475-187292	wtsch	p14sch	OK	178.502	163.338	-0.128074	-0.4314	0.66305	0.771165	no
PBANKA_010510	berg01:188683-189452	wtsch	p14sch	OK	696.681	756.729	0.119279	0.453799	0.70955	0.80606	no
PBANKA_010520	berg01:190451-193016	wtsch	p14sch	OK	122.231	110.906	-0.140276	-0.313924	0.64785	0.759198	no
PBANKA_010530	berg01:195030-200510	wtsch	p14sch	OK	45.162	47.8551	0.0835657	0.171987	0.79355	0.867182	no
PBANKA_010540	berg01:203080-207619	wtsch	p14sch	OK	60.9859	54.2694	-0.168338	-0.361747	0.5901	0.712716	no
PBANKA_010550	berg01:208596-209247	wtsch	p14sch	OK	63.8229	58.6213	-0.122647	-0.337396	0.70415	0.80194	no
PBANKA_010560	berg01:211647-214449	wtsch	p14sch	OK	117.844	106.792	-0.142084	-0.266642	0.66115	0.769716	no
PBANKA_010570	berg01:215459-218569	wtsch	p14sch	OK	13.7049	17.8183	0.378672	0.780913	0.26685	0.39892	no
PBANKA_010580	berg01:219123-220438	wtsch	p14sch	OK	26.8412	30.1487	0.167644	0.418448	0.6092	0.728211	no
PBANKA_010590	berg01:221535-222934	wtsch	p14sch	OK	26.8833	27.6267	0.0393517	0.0996151	0.90055	0.938178	no
PBANKA_010600	berg01:223424-226759	wtsch	p14sch	OK	50.4906	43.2337	-0.223858	-0.546704	0.45375	0.592676	no
PBANKA_010610	berg01:227883-229266	wtsch	p14sch	OK	8.8511	8.30268	-0.0922795	-0.193766	0.8138	0.880871	no
PBANKA_010620	berg01:229638-232397	wtsch	p14sch	OK	28.946	40.7343	0.492878	1.09762	0.1078	0.194867	no
PBANKA_010630	berg01:236741-243269	wtsch	p14sch	OK	121.114	182.062	0.588062	0.932759	0.13845	0.238314	no
PBANKA_010640	berg01:244129-245994	wtsch	p14sch	OK	34.2912	33.004	-0.0551997	-0.119394	0.85115	0.906366	no
PBANKA_010650	berg01:246856-249220	wtsch	p14sch	OK	20.9514	18.4152	-0.186145	-0.425982	0.54335	0.673378	no
PBANKA_010660	berg01:249526-251681	wtsch	p14sch	OK	39.6117	34.3149	-0.20709	-0.447418	0.502	0.63707	no
PBANKA_010670	berg01:252200-255734	wtsch	p14sch	OK	31.2733	29.9418	-0.062771	-0.137347	0.8296	0.89196	no
PBANKA_010680	berg01:255882-256743	wtsch	p14sch	OK	36.4679	33.4455	-0.124815	-0.337959	0.74	0.828468	no
PBANKA_010690	berg01:257207-260459	wtsch	p14sch	OK	6.12749	6.64954	0.117959	0.260771	0.7305	0.821739	no
PBANKA_010695	berg01:261047-262412	wtsch	p14sch	OK	13.115	12.7546	-0.0401913	-0.0939711	0.91395	0.946588	no
PBANKA_010700	berg01:262879-263290	wtsch	p14sch	OK	310.547	282.602	-0.136041	-0.687399	0.6515	0.762032	no
PBANKA_010710	berg01:264342-265295	wtsch	p14sch	OK	197.235	157.076	-0.328449	-0.847107	0.27185	0.404572	no
PBANKA_010720	berg01:267130-268205	wtsch	p14sch	OK	43.7781	55.8413	0.351121	0.812544	0.2969	0.432799	no
PBANKA_010730	berg01:269622-271338	wtsch	p14sch	OK	151.718	125.639	-0.272112	-0.590725	0.39475	0.534966	no
PBANKA_010740	berg01:273368-274613	wtsch	p14sch	OK	118.66	110.999	-0.0962802	-0.217325	0.745	0.832216	no
PBANKA_010750	berg01:275680-278492	wtsch	p14sch	OK	23.9153	22.8397	-0.0663859	-0.155504	0.81765	0.883621	no
PBANKA_010760	berg01:280539-296862	wtsch	p14sch	OK	11.9425	12.1221	0.0215278	0.0383942	0.95075	0.970067	no
PBANKA_010770	berg01:297420-299212	wtsch	p14sch	OK	252.475	190.014	-0.410041	-0.876943	0.209	0.330424	no
PBANKA_010780	berg01:300747-302278	wtsch	p14sch	OK	9.6297	11.3134	0.232464	0.490696	0.52605	0.658242	no
PBANKA_010790	berg01:303375-305899	wtsch	p14sch	OK	107.179	114.205	0.0915969	0.187373	0.78585	0.861711	no
PBANKA_010800	berg01:306322-308131	wtsch	p14sch	OK	16.1375	18.3981	0.189142	0.450101	0.5583	0.686216	no
PBANKA_010810	berg01:310230-314769	wtsch	p14sch	OK	12.5124	16.9524	0.438134	0.969674	0.14925	0.253141	no
PBANKA_010820	berg01:316588-321493	wtsch	p14sch	OK	60.5122	57.3761	-0.0767761	-0.167572	0.81075	0.878765	no
PBANKA_010830	berg01:322515-323742	wtsch	p14sch	OK	217.572	241.854	0.152644	0.371339	0.63185	0.746665	no
PBANKA_010840	berg01:326645-331889	wtsch	p14sch	OK	26.0567	25.3509	-0.0396186	-0.0838862	0.9017	0.93891	no
PBANKA_010850	berg01:332570-333811	wtsch	p14sch	OK	38.1361	34.9153	-0.127297	-0.289775	0.67845	0.782705	no
PBANKA_010860	berg01:334073-335856	wtsch	p14sch	OK	96.2035	77.7569	-0.307119	-0.714327	0.30415	0.440822	no
PBANKA_010870	berg01:337035-339075	wtsch	p14sch	OK	228.983	222.463	-0.0416773	-0.0808213	0.89535	0.934757	no
PBANKA_010880	berg01:342641-343052	wtsch	p14sch	OK	1944.87	1707.84	-0.187505	-0.598952	0.58425	0.707924	no
PBANKA_010890	berg01:343564-344138	wtsch	p14sch	OK	99.8301	85.6585	-0.220878	-0.742763	0.5271	0.659214	no
PBANKA_010900	berg01:345905-346887	wtsch	p14sch	OK	89.9639	89.1583	-0.0129768	-0.0665506	0.97745	0.986399	no
PBANKA_010910	berg01:347158-349171	wtsch	p14sch	OK	147.409	127.123	-0.213601	-0.4163	0.5059	0.640522	no
PBANKA_010920	berg01:349900-353425	wtsch	p14sch	OK	194.493	191.593	-0.0216726	-0.0373588	0.95135	0.970446	no
PBANKA_010930	berg01:355040-356159	wtsch	p14sch	OK	101.408	109.128	0.105848	0.287229	0.7236	0.816645	no
PBANKA_010940	berg01:357666-357933	wtsch	p14sch	OK	139.348	122.294	-0.188335	-1.03125	0.61725	0.734712	no
PBANKA_010950	berg01:358937-360034	wtsch	p14sch	OK	104.478	85.675	-0.286254	-0.770861	0.3215	0.459621	no
PBANKA_010960	berg01:361252-362393	wtsch	p14sch	OK	221.603	194.497	-0.188227	-0.478358	0.5291	0.661016	no
PBANKA_010970	berg01:362741-365150	wtsch	p14sch	OK	79.3892	80.8905	0.0270267	0.0620067	0.92645	0.9544	no
PBANKA_010980	berg01:372975-374088	wtsch	p14sch	OK	156.107	240.165	0.621488	1.38323	0.064	0.127538	no
PBANKA_010990	berg01:375467-377321	wtsch	p14sch	OK	163.55	222.998	0.447293	0.933011	0.18225	0.296689	no
PBANKA_011000	berg01:378603-379080	wtsch	p14sch	OK	3490.52	2993.28	-0.221713	-8.58056	0.50205	0.637126	no
PBANKA_011010	berg01:380429-388759	wtsch	p14sch	OK	41.0215	43.3804	0.0806627	0.164434	0.80175	0.872673	no
PBANKA_011020	berg01:391916-392836	wtsch	p14sch	OK	95.692	85.5631	-0.161409	-0.492815	0.60735	0.72669	no
PBANKA_011030	berg01:393407-393879	wtsch	p14sch	OK	537.066	499.488	-0.104648	-2.33736	0.80825	0.877139	no
PBANKA_011040	berg01:394825-396532	wtsch	p14sch	OK	23.0956	22.7072	-0.0244711	-0.0633229	0.9383	0.961895	no
PBANKA_011050	berg01:398037-404879	wtsch	p14sch	OK	131.407	145.073	0.142738	0.198267	0.73315	0.823655	no
PBANKA_011060	berg01:406155-406509	wtsch	p14sch	OK	14.4007	19.5639	0.442054	1.11559	0.39955	0.539819	no
PBANKA_011070	berg01:406535-407240	wtsch	p14sch	OK	4.30198	5.63023	0.388194	0.668119	0.4953	0.630963	no
PBANKA_011080	berg01:407584-407944	wtsch	p14sch	OK	324.963	419.132	0.367126	1.43229	0.246	0.375083	no
PBANKA_011090	berg01:408596-409814	wtsch	p14sch	OK	51.848	53.7177	0.0511094	0.126817	0.8592	0.911389	no
PBANKA_011100	berg01:410770-411775	wtsch	p14sch	OK	276.552	327.796	0.245247	0.568535	0.4553	0.594106	no
PBANKA_011110	berg01:412400-413384	wtsch	p14sch	OK	53.5131	52.2952	-0.0332128	-0.0823843	0.91105	0.944781	no
PBANKA_011120	berg01:415502-417536	wtsch	p14sch	OK	320.002	263.46	-0.280495	-0.506771	0.4314	0.571266	no
PBANKA_011130	berg01:418495-420300	wtsch	p14sch	OK	292.931	242.936	-0.269981	-1.17442	0.37145	0.511659	no
PBANKA_011140	berg01:422419-423186	wtsch	p14sch	OK	262.912	276.77	0.0741064	0.608996	0.83925	0.898362	no
PBANKA_011150	berg01:424198-424485	wtsch	p14sch	OK	374.423	414.154	0.145497	1.98723	0.7134	0.809046	no
PBANKA_011160	berg01:425204-428881	wtsch	p14sch	OK	75.9245	90.8173	0.258401	0.432422	0.51175	0.645661	no
PBANKA_011170	berg01:430754-431522	wtsch	p14sch	OK	248.207	226.614	-0.131311	-0.384414	0.6586	0.767721	no
PBANKA_011180	berg01:431733-434736	wtsch	p14sch	OK	26.5302	23.4115	-0.180422	-0.444647	0.54535	0.674976	no
PBANKA_011185	berg01:437918-438691	wtsch	p14sch	NOTEST	0	0	0	0	1	1	no
PBANKA_011190	berg01:439762-441838	wtsch	p14sch	OK	31.3294	36.2114	0.208925	0.480119	0.5037	0.638595	no
PBANKA_011200	berg01:442240-444187	wtsch	p14sch	OK	21.2544	23.0495	0.116973	0.290437	0.70925	0.805829	no
PBANKA_011210	berg01:448106-455919	wtsch	p14sch	OK	81.2624	86.2917	0.0866333	0.131877	0.83145	0.8932	no
PBANKA_011220	berg01:456329-462206	wtsch	p14sch	OK	330.663	316.594	-0.0627279	-0.0616229	0.9164	0.948114	no
PBANKA_011230	berg01:465080-467618	wtsch	p14sch	OK	75.77	83.4019	0.138454	0.239376	0.70675	0.803904	no
PBANKA_011240	berg01:468661-471097	wtsch	p14sch	OK	33.4515	34.6528	0.0509009	0.119864	0.8651	0.915232	no
PBANKA_011250	berg01:472353-474611	wtsch	p14sch	OK	217.932	179.341	-0.281173	-0.578391	0.40315	0.543415	no
PBANKA_011260	berg01:477225-478737	wtsch	p14sch	OK	254.047	233.467	-0.121879	-0.277275	0.6982	0.797579	no
PBANKA_020010	berg02:2322-3536	wtsch	p14sch	NOTEST	0.141504	0.148523	0.069841	0	1	1	no
PBANKA_020020	berg02:6961-8584	wtsch	p14sch	OK	201.036	146.279	-0.458723	-0.994064	0.1744	0.28668	no
PBANKA_020030	berg02:9296-11856	wtsch	p14sch	OK	0.969158	1.93966	1.001	1.13101	0.05785	0.117499	no
PBANKA_020035	berg02:13897-14670	wtsch	p14sch	NOTEST	0	0.0877276	Inf	0	1	1	no
PBANKA_020040	berg02:17823-19039	wtsch	p14sch	OK	526.804	418.716	-0.331296	-0.699443	0.3518	0.491652	no
PBANKA_020050	berg02:20361-21454	wtsch	p14sch	OK	13.2272	12.6741	-0.0616283	-0.129917	0.8735	0.92071	no
PBANKA_020060	berg02:24810-26305	wtsch	p14sch	OK	321.648	364.644	0.181006	0.3717	0.61915	0.736273	no
PBANKA_020065	berg02:27763-29333	wtsch	p14sch	OK	2.66214	4.92827	0.888493	1.20624	0.118	0.209671	no
PBANKA_020067	berg02:29765-30891	wtsch	p14sch	NOTEST	0.0963888	0.169793	0.816842	0	1	1	no
PBANKA_020070	berg02:34023-34942	wtsch	p14sch	OK	4.13146	0.285832	-3.85341	-2.28523	0.1174	0.208791	no
PBANKA_020080	berg02:36987-37937	wtsch	p14sch	OK	103.55	80.5981	-0.361512	-0.942564	0.23955	0.367574	no
PBANKA_020090	berg02:44787-50271	wtsch	p14sch	OK	6.43061	6.91483	0.104738	0.16402	0.77355	0.852991	no
PBANKA_020100	berg02:55158-56113	wtsch	p14sch	OK	29.759	24.5641	-0.276775	-0.631942	0.42495	0.565063	no
PBANKA_020105	berg02:57702-58475	wtsch	p14sch	NOTEST	0	0	0	0	1	1	no
PBANKA_020110	berg02:64548-65675	wtsch	p14sch	NOTEST	1.43083	0.811532	-0.818134	0	1	1	no
PBANKA_020120	berg02:69035-70235	wtsch	p14sch	NOTEST	0.918733	1.21555	0.403896	0	1	1	no
PBANKA_020125	berg02:71559-72289	wtsch	p14sch	OK	386.997	311.375	-0.313666	-0.723785	0.3551	0.495034	no
PBANKA_020130	berg02:73677-75048	wtsch	p14sch	OK	248.843	196.269	-0.342403	-0.607044	0.3689	0.509036	no
PBANKA_020134	berg02:76532-76992	wtsch	p14sch	OK	198.162	180.419	-0.135332	-0.609737	0.6735	0.779119	no
PBANKA_020136	berg02:79322-80160	wtsch	p14sch	NOTEST	0	0	0	0	1	1	no
PBANKA_020140	berg02:84405-86046	wtsch	p14sch	OK	6.29429	3.73982	-0.751076	-1.12822	0.11725	0.208569	no
PBANKA_020145	berg02:86475-87094	wtsch	p14sch	NOTEST	1.08391	0.512568	-1.08043	0	1	1	no
PBANKA_020150	berg02:88781-89651	wtsch	p14sch	OK	995.339	824.274	-0.272065	-0.648438	0.4225	0.562652	no
PBANKA_020160	berg02:92894-93428	wtsch	p14sch	OK	11449.7	9729.37	-0.234896	-0.455853	0.6047	0.724455	no
PBANKA_020170	berg02:100585-100843	wtsch	p14sch	OK	44.9415	56.2425	0.323612	1.49781	0.505	0.639764	no
PBANKA_020180	berg02:102185-104092	wtsch	p14sch	OK	32.0388	28.1569	-0.186333	-0.408853	0.56115	0.688586	no
PBANKA_020190	berg02:104235-104712	wtsch	p14sch	OK	224.313	203.784	-0.138473	-0.920059	0.70565	0.803083	no
PBANKA_020200	berg02:105740-108198	wtsch	p14sch	OK	50.4887	55.779	0.143762	0.324095	0.62425	0.740435	no
PBANKA_020210	berg02:109353-109704	wtsch	p14sch	NOTEST	1.89512	1.835	-0.0465098	0	1	1	no
PBANKA_020220	berg02:109976-110780	wtsch	p14sch	OK	18.7242	16.3767	-0.193258	-0.443485	0.60585	0.725376	no
PBANKA_020230	berg02:111411-112992	wtsch	p14sch	OK	53.5744	43.2688	-0.308216	-0.799985	0.3032	0.439769	no
PBANKA_020240	berg02:113994-115617	wtsch	p14sch	OK	63.6131	67.0963	0.0769097	0.177631	0.7923	0.866275	no
PBANKA_020250	berg02:117769-120901	wtsch	p14sch	OK	28.4296	36.6861	0.367842	0.931652	0.21245	0.334769	no
PBANKA_020260	berg02:121535-122219	wtsch	p14sch	OK	15.5555	12.6482	-0.298498	-0.856179	0.64455	0.756547	no
PBANKA_020270	berg02:123354-128173	wtsch	p14sch	OK	29.4772	44.2653	0.586577	1.13851	0.06255	0.125192	no
PBANKA_020280	berg02:128748-129354	wtsch	p14sch	OK	11.3409	8.72859	-0.377717	-0.752266	0.4258	0.565881	no
PBANKA_020290	berg02:129675-130976	wtsch	p14sch	OK	108.192	97.2793	-0.153391	-0.359552	0.6053	0.724926	no
PBANKA_020300	berg02:134160-135501	wtsch	p14sch	OK	605.42	576.129	-0.0715462	-0.133368	0.8447	0.902016	no
PBANKA_020310	berg02:136763-141095	wtsch	p14sch	OK	72.0243	72.7635	0.0147311	0.027956	0.9632	0.977717	no
PBANKA_020320	berg02:142679-146136	wtsch	p14sch	OK	73.178	72.2828	-0.0177593	-0.0389903	0.95535	0.97279	no
PBANKA_020330	berg02:147379-148265	wtsch	p14sch	OK	85.2428	72.5772	-0.232062	-0.645763	0.43415	0.573998	no
PBANKA_020340	berg02:148665-149085	wtsch	p14sch	OK	37.8916	32.9175	-0.203024	-0.59171	0.61	0.728846	no
PBANKA_020350	berg02:150017-152117	wtsch	p14sch	OK	48.8939	51.7349	0.0814815	0.180622	0.7804	0.857946	no
PBANKA_020360	berg02:152289-152979	wtsch	p14sch	OK	435.565	486.399	0.159252	0.36949	0.63315	0.747728	no
PBANKA_020370	berg02:153538-158085	wtsch	p14sch	OK	39.9603	39.8746	-0.00309763	-0.00697645	0.9914	0.994536	no
PBANKA_020380	berg02:158738-160406	wtsch	p14sch	OK	89.5772	86.0138	-0.0585641	-0.147011	0.8443	0.901754	no
PBANKA_020390	berg02:161446-162289	wtsch	p14sch	OK	92.2969	104.484	0.178923	0.57498	0.56415	0.691233	no
PBANKA_020400	berg02:163010-163646	wtsch	p14sch	OK	26.4172	23.6462	-0.159869	-0.396966	0.71625	0.811136	no
PBANKA_020410	berg02:164227-164878	wtsch	p14sch	OK	144.782	133.815	-0.113642	-0.358852	0.7016	0.800092	no
PBANKA_020420	berg02:165926-166586	wtsch	p14sch	OK	87.3377	81.6321	-0.097467	-0.30384	0.7637	0.845768	no
PBANKA_020430	berg02:167535-168661	wtsch	p14sch	OK	5.37727	4.46698	-0.267574	-0.494041	0.5979	0.718841	no
PBANKA_020440	berg02:169091-169817	wtsch	p14sch	OK	117.643	105.014	-0.163829	-0.44232	0.57335	0.698998	no
PBANKA_020450	berg02:169993-173221	wtsch	p14sch	OK	48.2766	70.9637	0.555757	1.08314	0.09195	0.171197	no
PBANKA_020460	berg02:174634-175303	wtsch	p14sch	OK	1235.92	1092.93	-0.177384	-0.344113	0.6728	0.778625	no
PBANKA_020470	berg02:177210-179654	wtsch	p14sch	OK	43.9804	38.4026	-0.195657	-0.504413	0.5179	0.65108	no
PBANKA_020480	berg02:180931-184142	wtsch	p14sch	OK	109.629	116.76	0.0909163	0.180964	0.77335	0.852853	no
PBANKA_020490	berg02:184651-186425	wtsch	p14sch	OK	61.9688	61.0184	-0.0222992	-0.056358	0.9402	0.96325	no
PBANKA_020500	berg02:187008-187527	wtsch	p14sch	OK	2230.57	1481.9	-0.589957	-1.363	0.12155	0.214765	no
PBANKA_020510	berg02:188818-190960	wtsch	p14sch	OK	193.752	157.99	-0.294376	-0.755167	0.32795	0.466514	no
PBANKA_020520	berg02:191673-197328	wtsch	p14sch	OK	217.137	221.179	0.0266124	0.039261	0.9446	0.966104	no
PBANKA_020530	berg02:200116-202105	wtsch	p14sch	OK	17.0094	14.3087	-0.24944	-0.5757	0.4327	0.572574	no
PBANKA_020540	berg02:203365-204233	wtsch	p14sch	OK	317.786	250.858	-0.341188	-1.00766	0.26355	0.395154	no
PBANKA_020550	berg02:204972-205752	wtsch	p14sch	OK	28.343	48.1903	0.765751	1.99161	0.0262	0.0607761	no
PBANKA_020560	berg02:205761-208914	wtsch	p14sch	OK	5.85323	0.213712	-4.77549	-5.06123	0.0004	0.00169126	yes
PBANKA_020570	berg02:209617-210880	wtsch	p14sch	NOTEST	0.257332	0.504013	0.969827	0	1	1	no
PBANKA_020580	berg02:211683-219858	wtsch	p14sch	OK	43.4262	49.8124	0.197939	0.326641	0.58265	0.706645	no
PBANKA_020590	berg02:225205-229614	wtsch	p14sch	OK	113.399	114.672	0.0161158	0.029748	0.96405	0.978264	no
PBANKA_020600	berg02:230413-230923	wtsch	p14sch	OK	139.798	133.428	-0.0672803	-0.224811	0.8212	0.886149	no
PBANKA_020610	berg02:232141-234136	wtsch	p14sch	OK	61.5347	60.0024	-0.0363779	-0.0918399	0.90245	0.939434	no
PBANKA_020620	berg02:234584-236018	wtsch	p14sch	OK	18.815	20.4519	0.120347	0.285955	0.70355	0.801497	no
PBANKA_020630	berg02:236267-237716	wtsch	p14sch	OK	684.089	620.153	-0.141561	-0.415235	0.6515	0.762032	no
PBANKA_020640	berg02:238718-240647	wtsch	p14sch	OK	5.26598	5.46271	0.0529145	0.104062	0.8965	0.935547	no
PBANKA_020650	berg02:241877-243785	wtsch	p14sch	OK	257.569	244.074	-0.0776403	-0.200766	0.79415	0.867553	no
PBANKA_020660	berg02:245185-248743	wtsch	p14sch	OK	97.5748	102.705	0.0739231	0.138614	0.8269	0.890105	no
PBANKA_020670	berg02:249779-250598	wtsch	p14sch	OK	11.5537	12.5404	0.118231	0.222672	0.7741	0.853354	no
PBANKA_020680	berg02:251292-255231	wtsch	p14sch	OK	18.862	21.5095	0.189493	0.428012	0.5214	0.654136	no
PBANKA_020690	berg02:256490-257429	wtsch	p14sch	OK	50.9156	50.579	-0.00956847	-0.0257942	0.97985	0.987914	no
PBANKA_020700	berg02:260114-263673	wtsch	p14sch	OK	102.722	92.0257	-0.158637	-0.299842	0.63055	0.74563	no
PBANKA_020710	berg02:264433-265261	wtsch	p14sch	OK	53.297	56.064	0.0730199	0.204297	0.82155	0.88639	no
PBANKA_020720	berg02:266407-267559	wtsch	p14sch	OK	57.1516	50.0141	-0.192461	-0.504282	0.5386	0.66926	no
PBANKA_020730	berg02:268978-271072	wtsch	p14sch	OK	28.5108	25.3828	-0.16766	-0.394478	0.564	0.691092	no
PBANKA_020740	berg02:271525-273061	wtsch	p14sch	OK	22.0249	25.6546	0.22008	0.516612	0.47665	0.614009	no
PBANKA_020750	berg02:275189-277746	wtsch	p14sch	OK	102.013	117.87	0.208434	0.43796	0.51525	0.648731	no
PBANKA_020760	berg02:278984-285542	wtsch	p14sch	OK	17.8643	17.7732	-0.00737664	-0.0139221	0.9815	0.988777	no
PBANKA_020770	berg02:289385-293390	wtsch	p14sch	OK	16.8652	16.6276	-0.0204742	-0.0495625	0.94625	0.967129	no
PBANKA_020780	berg02:294398-295388	wtsch	p14sch	OK	32.0131	26.684	-0.262688	-0.609825	0.41475	0.555051	no
PBANKA_020790	berg02:296108-296689	wtsch	p14sch	OK	79.9144	76.8538	-0.056339	-0.185135	0.8695	0.917981	no
PBANKA_020800	berg02:297446-298197	wtsch	p14sch	OK	226.629	217.904	-0.0566368	-0.20527	0.8457	0.902733	no
PBANKA_020810	berg02:299261-300932	wtsch	p14sch	OK	69.5848	67.9751	-0.0337666	-0.0887153	0.90825	0.943038	no
PBANKA_020820	berg02:301488-301917	wtsch	p14sch	OK	387.141	336.831	-0.200835	-0.739277	0.4919	0.627817	no
PBANKA_020830	berg02:304565-306086	wtsch	p14sch	OK	41.2782	41.1333	-0.00506981	-0.0126979	0.9861	0.991396	no
PBANKA_020840	berg02:307370-309245	wtsch	p14sch	OK	17.9314	21.8165	0.282936	0.689445	0.3689	0.509036	no
PBANKA_020850	berg02:310015-313813	wtsch	p14sch	OK	10.6296	10.5232	-0.0145147	-0.0339902	0.96115	0.976277	no
PBANKA_020860	berg02:314357-315179	wtsch	p14sch	OK	43.8599	39.2037	-0.161913	-0.426348	0.6318	0.746631	no
PBANKA_020870	berg02:315519-316998	wtsch	p14sch	OK	90.5282	75.4934	-0.262016	-0.639392	0.3694	0.509538	no
PBANKA_020880	berg02:318178-327224	wtsch	p14sch	OK	189.051	177.459	-0.09129	-0.137072	0.8313	0.893088	no
PBANKA_020890	berg02:330723-332049	wtsch	p14sch	OK	416.008	463.988	0.157477	0.299091	0.6794	0.783438	no
PBANKA_020900	berg02:333044-335586	wtsch	p14sch	OK	35.3472	39.5454	0.161914	0.353784	0.60485	0.724563	no
PBANKA_020910	berg02:337589-338398	wtsch	p14sch	OK	163.787	152.728	-0.100851	-0.330273	0.73575	0.825523	no
PBANKA_020920	berg02:339404-340922	wtsch	p14sch	OK	13.0522	12.6794	-0.0417971	-0.0945978	0.90165	0.938877	no
PBANKA_020930	berg02:343196-345414	wtsch	p14sch	OK	315.637	327.709	0.0541472	0.102224	0.87875	0.924116	no
PBANKA_020940	berg02:345916-348077	wtsch	p14sch	OK	15.2133	15.173	-0.00381935	-0.0101642	0.99325	0.995663	no
PBANKA_020950	berg02:348363-351747	wtsch	p14sch	OK	37.1866	35.9761	-0.0477445	-0.112008	0.87145	0.919305	no
PBANKA_020960	berg02:352020-357427	wtsch	p14sch	OK	3.84524	3.36858	-0.190932	-0.410621	0.58555	0.709011	no
PBANKA_020970	berg02:359285-363899	wtsch	p14sch	OK	20.8842	23.4834	0.169227	0.337377	0.5893	0.712079	no
PBANKA_020980	berg02:364823-367052	wtsch	p14sch	OK	9.02928	8.79693	-0.0376114	-0.0787649	0.91225	0.945519	no
PBANKA_020990	berg02:368768-370240	wtsch	p14sch	OK	12.577	9.95068	-0.337917	-0.757533	0.3721	0.512332	no
PBANKA_021000	berg02:371338-375226	wtsch	p14sch	OK	21.3407	22.0715	0.0485769	0.130429	0.86575	0.915598	no
PBANKA_021010	berg02:375886-377625	wtsch	p14sch	OK	68.1381	67.016	-0.0239565	-0.0610754	0.93945	0.962746	no
PBANKA_021020	berg02:378688-380749	wtsch	p14sch	OK	150.599	146.837	-0.0364882	-0.07667	0.9096	0.943842	no
PBANKA_021030	berg02:381726-383211	wtsch	p14sch	OK	12.9875	13.6779	0.0747257	0.173808	0.82685	0.890077	no
PBANKA_021040	berg02:384408-387729	wtsch	p14sch	OK	62.7627	67.6582	0.108358	0.227732	0.7229	0.816136	no
PBANKA_021050	berg02:387903-400929	wtsch	p14sch	OK	7.71716	7.15127	-0.109871	-0.240919	0.73145	0.822466	no
PBANKA_021060	berg02:402296-411058	wtsch	p14sch	OK	67.6424	63.2374	-0.0971494	-0.190623	0.77435	0.853521	no
PBANKA_021070	berg02:414109-416318	wtsch	p14sch	OK	62.2269	56.3466	-0.143211	-0.324073	0.6339	0.748329	no
PBANKA_021080	berg02:416761-417274	wtsch	p14sch	OK	151.253	124.161	-0.284755	-0.900782	0.34055	0.479865	no
PBANKA_021090	berg02:417481-418091	wtsch	p14sch	OK	47.9879	44.234	-0.117516	-0.457593	0.7905	0.864944	no
PBANKA_021100	berg02:419258-420575	wtsch	p14sch	OK	25.3318	23.989	-0.0785784	-0.186217	0.80315	0.873635	no
PBANKA_021110	berg02:421005-423825	wtsch	p14sch	OK	6.70504	7.07988	0.0784788	0.17901	0.81965	0.885085	no
PBANKA_021120	berg02:424655-427307	wtsch	p14sch	OK	36.2061	34.2125	-0.0817119	-0.188499	0.78435	0.860676	no
PBANKA_021130	berg02:428548-430174	wtsch	p14sch	OK	34.8688	34.6016	-0.0111003	-0.0257471	0.97205	0.982965	no
PBANKA_021140	berg02:431121-433443	wtsch	p14sch	OK	35.2903	30.3851	-0.215907	-0.517961	0.4712	0.60894	no
PBANKA_021150	berg02:434469-435590	wtsch	p14sch	OK	232.937	196.199	-0.247627	-0.589829	0.41645	0.556769	no
PBANKA_021160	berg02:436165-438328	wtsch	p14sch	OK	20.0918	20.0396	-0.0037539	-0.00811016	0.9899	0.993657	no
PBANKA_021170	berg02:439343-442673	wtsch	p14sch	OK	2.38523	1.72054	-0.471266	-0.849819	0.30375	0.440349	no
PBANKA_021180	berg02:443243-445709	wtsch	p14sch	OK	7.83331	7.09425	-0.142972	-0.303353	0.68	0.783896	no
PBANKA_021190	berg02:447565-452518	wtsch	p14sch	OK	26.7313	25.706	-0.0564264	-0.131491	0.84725	0.903755	no
PBANKA_021200	berg02:454624-460033	wtsch	p14sch	OK	12.7974	13.4125	0.0677231	0.133103	0.8406	0.899239	no
PBANKA_021210	berg02:461286-462567	wtsch	p14sch	OK	531.846	482.08	-0.141736	-0.282169	0.6791	0.783217	no
PBANKA_021220	berg02:463878-479337	wtsch	p14sch	OK	7.25501	8.11264	0.161193	0.346297	0.6044	0.72422	no
PBANKA_021230	berg02:480818-482614	wtsch	p14sch	OK	31.0129	32.0633	0.0480564	0.115288	0.8722	0.919836	no
PBANKA_021240	berg02:483201-483912	wtsch	p14sch	OK	94.4406	84.4283	-0.16168	-0.456853	0.59185	0.714116	no
PBANKA_021250	berg02:484740-485247	wtsch	p14sch	OK	25.7983	24.1571	-0.0948315	-0.25271	0.83345	0.894461	no
PBANKA_021260	berg02:485481-486487	wtsch	p14sch	OK	18.6459	30.4314	0.706705	1.74653	0.1554	0.26143	no
PBANKA_021270	berg02:488249-494141	wtsch	p14sch	OK	40.2261	36.026	-0.159091	-0.328876	0.5987	0.719464	no
PBANKA_021280	berg02:494883-497385	wtsch	p14sch	OK	107.988	118.497	0.13398	0.274258	0.6874	0.789544	no
PBANKA_021290	berg02:498957-500558	wtsch	p14sch	OK	61.9325	56.468	-0.133263	-0.312349	0.64375	0.75598	no
PBANKA_021300	berg02:500637-503224	wtsch	p14sch	OK	68.0938	62.0525	-0.134034	-0.313175	0.6493	0.760326	no
PBANKA_021310	berg02:503820-505075	wtsch	p14sch	OK	105.373	88.606	-0.250028	-1.07602	0.49725	0.632688	no
PBANKA_021320	berg02:506399-513443	wtsch	p14sch	OK	100.066	112.01	0.162676	0.237028	0.67825	0.782553	no
PBANKA_021330	berg02:514668-515571	wtsch	p14sch	OK	32.7466	32.6114	-0.00596811	-0.0138776	0.9836	0.99004	no
PBANKA_021340	berg02:516194-518666	wtsch	p14sch	OK	154.804	125.106	-0.307301	-0.563081	0.37185	0.51207	no
PBANKA_021350	berg02:519919-520969	wtsch	p14sch	OK	198.203	145.699	-0.443994	-0.945505	0.16645	0.276121	no
PBANKA_021360	berg02:522054-524490	wtsch	p14sch	OK	96.4028	92.6069	-0.0579555	-0.0982043	0.87425	0.921164	no
PBANKA_021370	berg02:525768-526914	wtsch	p14sch	OK	117.699	107.675	-0.12842	-0.378585	0.66525	0.772803	no
PBANKA_021380	berg02:527129-529628	wtsch	p14sch	OK	42.3009	49.0591	0.213832	0.469557	0.49415	0.629898	no
PBANKA_021390	berg02:531241-531535	wtsch	p14sch	OK	136.779	166.687	0.285297	1.29369	0.43385	0.573703	no
PBANKA_021400	berg02:533161-548458	wtsch	p14sch	OK	10.2665	9.53623	-0.10646	-0.169257	0.7631	0.845358	no
PBANKA_021410	berg02:548816-549303	wtsch	p14sch	OK	43.9299	34.1725	-0.362367	-1.50133	0.4996	0.634925	no
PBANKA_021420	berg02:549926-552401	wtsch	p14sch	OK	31.276	27.8027	-0.169831	-0.364739	0.5614	0.688818	no
PBANKA_021430	berg02:552984-556231	wtsch	p14sch	OK	65.974	60.8291	-0.117136	-0.240966	0.7027	0.800912	no
PBANKA_021440	berg02:561655-565474	wtsch	p14sch	OK	293.205	266.199	-0.139405	-0.182844	0.7597	0.842937	no
PBANKA_021450	berg02:567454-568241	wtsch	p14sch	OK	305.089	284.161	-0.102522	-0.33161	0.73935	0.828027	no
PBANKA_021455	berg02:571233-572117	wtsch	p14sch	OK	74.4172	64.0111	-0.217313	-0.564292	0.4721	0.609805	no
PBANKA_021460	berg02:573957-577125	wtsch	p14sch	OK	335.442	273.392	-0.295091	-0.418835	0.48455	0.62113	no
PBANKA_021470	berg02:580120-581676	wtsch	p14sch	OK	869.457	743.765	-0.225267	-0.411311	0.541	0.671391	no
PBANKA_021480	berg02:583192-584943	wtsch	p14sch	OK	618.649	520.096	-0.250345	-0.470854	0.4772	0.61449	no
PBANKA_021490	berg02:586195-587689	wtsch	p14sch	OK	136.798	89.7059	-0.608772	-1.39268	0.06015	0.121305	no
PBANKA_021500	berg02:590485-591587	wtsch	p14sch	OK	6.12653	8.53993	0.479153	0.842114	0.2635	0.395101	no
PBANKA_021510	berg02:591970-593542	wtsch	p14sch	OK	2.60573	1.69066	-0.624104	-0.772076	0.3281	0.466681	no
PBANKA_021520	berg02:595023-601230	wtsch	p14sch	NOTEST	0	0	0	0	1	1	no
PBANKA_021530	berg02:602232-604307	wtsch	p14sch	NOTEST	0	0	0	0	1	1	no
PBANKA_021540	berg02:608616-609371	wtsch	p14sch	NOTEST	0	0	0	0	1	1	no
PBANKA_021550	berg02:611810-613098	wtsch	p14sch	NOTEST	0	0	0	0	1	1	no
PBANKA_021555	berg02:615726-616658	wtsch	p14sch	OK	52.6734	42.2656	-0.317589	-0.852402	0.3692	0.50934	no
PBANKA_021560	berg02:618369-619321	wtsch	p14sch	OK	104.272	78.6436	-0.406952	-0.989933	0.19655	0.314931	no
PBANKA_021570	berg02:622281-623399	wtsch	p14sch	OK	2.59782	3.64552	0.488824	0.689993	0.38615	0.526354	no
PBANKA_021580	berg02:625274-626191	wtsch	p14sch	OK	23.6256	32.7346	0.470464	1.12557	0.1847	0.299792	no
PBANKA_021590	berg02:628832-630082	wtsch	p14sch	NOTEST	0.37568	0.652593	0.796678	0	1	1	no
PBANKA_021600	berg02:632079-634001	wtsch	p14sch	OK	42.3631	61.0196	0.526466	1.15232	0.0789	0.151261	no
PBANKA_021610	berg02:638582-639719	wtsch	p14sch	NOTEST	0	0	0	0	1	1	no
PBANKA_021620	berg02:642008-643295	wtsch	p14sch	NOTEST	0	0	0	0	1	1	no
PBANKA_030010	berg03:0-2685	wtsch	p14sch	NOTEST	0	0.0284014	Inf	0	1	1	no
PBANKA_030020	berg03:5629-6810	wtsch	p14sch	OK	8.78985	13.7929	0.650017	1.31369	0.1227	0.216394	no
PBANKA_030030	berg03:9493-10639	wtsch	p14sch	OK	14.3236	11.6729	-0.295234	-0.620287	0.448	0.587209	no
PBANKA_030040	berg03:14105-15284	wtsch	p14sch	NOTEST	0.831287	0.856994	0.0439388	0	1	1	no
PBANKA_030050	berg03:16656-18128	wtsch	p14sch	OK	4.90653	4.51797	-0.119026	-0.208987	0.8004	0.871664	no
PBANKA_030060	berg03:20981-23256	wtsch	p14sch	OK	1574.2	846.958	-0.894255	-0.971167	0.1004	0.183928	no
PBANKA_030070	berg03:25106-28734	wtsch	p14sch	OK	59.4419	70.2572	0.241166	0.440033	0.48685	0.623197	no
PBANKA_030080	berg03:29608-31234	wtsch	p14sch	OK	14.4668	12.2161	-0.243964	-0.555286	0.47095	0.608704	no
PBANKA_030090	berg03:31731-32469	wtsch	p14sch	OK	49.0583	53.1368	0.115214	0.369598	0.77255	0.852257	no
PBANKA_030100	berg03:33281-38153	wtsch	p14sch	OK	104.481	120.726	0.208496	0.396572	0.55185	0.680571	no
PBANKA_030110	berg03:40546-41752	wtsch	p14sch	OK	105.476	117.729	0.158557	0.390632	0.58715	0.710313	no
PBANKA_030120	berg03:42496-43144	wtsch	p14sch	OK	30.4682	30.8546	0.0181793	0.0458839	0.96035	0.975821	no
PBANKA_030130	berg03:43548-44451	wtsch	p14sch	OK	1363.05	1418.67	0.0577017	0.322394	0.8558	0.909199	no
PBANKA_030140	berg03:47281-48760	wtsch	p14sch	OK	12.5121	11.1093	-0.171556	-0.394058	0.63115	0.746091	no
PBANKA_030150	berg03:49538-50714	wtsch	p14sch	OK	295.623	197.415	-0.582527	-1.19051	0.0862	0.162564	no
PBANKA_030160	berg03:52094-54969	wtsch	p14sch	OK	560.466	569.987	0.0243015	0.0398486	0.9507	0.970052	no
PBANKA_030170	berg03:56268-57630	wtsch	p14sch	OK	25.3195	28.6674	0.179164	0.429267	0.57945	0.703899	no
PBANKA_030180	berg03:58312-60764	wtsch	p14sch	OK	5.38592	9.7008	0.848911	1.67094	0.0225	0.0534785	no
PBANKA_030190	berg03:61234-66625	wtsch	p14sch	OK	19.7952	21.6016	0.12599	0.27157	0.68995	0.791423	no
PBANKA_030200	berg03:69349-70790	wtsch	p14sch	OK	359.809	379.917	0.0784536	0.194565	0.808	0.876995	no
PBANKA_030210	berg03:71432-73400	wtsch	p14sch	OK	27.198	29.9246	0.137829	0.33534	0.63155	0.746392	no
PBANKA_030220	berg03:73797-74594	wtsch	p14sch	OK	37.4479	50.5825	0.433751	1.49188	0.3167	0.454553	no
PBANKA_030230	berg03:75368-76601	wtsch	p14sch	OK	39.64	41.614	0.070111	0.193534	0.8208	0.885912	no
PBANKA_030240	berg03:77947-80899	wtsch	p14sch	OK	6.89473	8.3977	0.284499	0.619207	0.3913	0.531587	no
PBANKA_030250	berg03:82116-83634	wtsch	p14sch	OK	224.915	209.061	-0.105458	-0.221593	0.7399	0.828416	no
PBANKA_030260	berg03:85333-86485	wtsch	p14sch	OK	26.5865	42.7271	0.684457	1.59314	0.03825	0.0834375	no
PBANKA_030270	berg03:87146-88476	wtsch	p14sch	OK	12.5984	9.81137	-0.360712	-0.751115	0.3848	0.525036	no
PBANKA_030280	berg03:89078-91015	wtsch	p14sch	OK	26.5886	30.8084	0.212514	0.470597	0.49805	0.633457	no
PBANKA_030290	berg03:91318-92374	wtsch	p14sch	OK	21.6907	39.4212	0.861896	1.85198	0.0345	0.0765455	no
PBANKA_030300	berg03:93300-95677	wtsch	p14sch	OK	4.0862	8.93935	1.12941	1.95742	0.0091	0.0248476	yes
PBANKA_030310	berg03:96958-98314	wtsch	p14sch	OK	21.8394	19.9611	-0.129737	-0.336625	0.68975	0.791282	no
PBANKA_030320	berg03:98800-99355	wtsch	p14sch	OK	193.285	176.434	-0.1316	-0.489208	0.6516	0.762125	no
PBANKA_030330	berg03:102358-104218	wtsch	p14sch	OK	14.4555	16.5485	0.195083	0.475931	0.54885	0.678006	no
PBANKA_030340	berg03:105571-106736	wtsch	p14sch	OK	326.545	291.601	-0.163284	-0.473125	0.58095	0.705223	no
PBANKA_030350	berg03:106989-107577	wtsch	p14sch	OK	304.927	305.804	0.00414454	0.0173582	0.98875	0.993005	no
PBANKA_030360	berg03:109150-112587	wtsch	p14sch	OK	250.998	229.842	-0.127036	-0.229663	0.7208	0.814529	no
PBANKA_030370	berg03:112850-116714	wtsch	p14sch	OK	74.8155	77.9417	0.0590579	0.112548	0.85555	0.909027	no
PBANKA_030380	berg03:117631-118777	wtsch	p14sch	OK	176.388	164.257	-0.1028	-0.281367	0.7375	0.826707	no
PBANKA_030390	berg03:120956-122582	wtsch	p14sch	OK	147.303	135.58	-0.119639	-0.226198	0.7277	0.819641	no
PBANKA_030400	berg03:123799-130737	wtsch	p14sch	OK	4.82489	5.2905	0.132908	0.32126	0.67715	0.781775	no
PBANKA_030410	berg03:131111-134204	wtsch	p14sch	OK	20.37	20.7377	0.0258062	0.0528993	0.93845	0.961999	no
PBANKA_030420	berg03:136491-136964	wtsch	p14sch	OK	63.8376	61.3752	-0.0567486	-0.211845	0.8901	0.93148	no
PBANKA_030430	berg03:137989-139363	wtsch	p14sch	OK	63.8343	52.2795	-0.288085	-0.661113	0.34595	0.485503	no
PBANKA_030440	berg03:139624-140328	wtsch	p14sch	OK	565.098	462.617	-0.288682	-0.735973	0.3648	0.504887	no
PBANKA_030450	berg03:143470-148694	wtsch	p14sch	OK	64.5012	73.6118	0.190612	0.300784	0.62505	0.741112	no
PBANKA_030460	berg03:149423-149978	wtsch	p14sch	OK	13.2262	12.8314	-0.0437255	-0.0895239	0.92105	0.951003	no
PBANKA_030470	berg03:151259-154313	wtsch	p14sch	OK	2.86817	2.97885	0.0546267	0.0797182	0.9042	0.940564	no
PBANKA_030480	berg03:155775-158983	wtsch	p14sch	OK	309.789	329.825	0.090412	0.158174	0.8023	0.873053	no
PBANKA_030490	berg03:160082-163798	wtsch	p14sch	OK	689.476	568.294	-0.278862	-0.33159	0.56505	0.692082	no
PBANKA_030500	berg03:165143-168975	wtsch	p14sch	OK	1629.75	1523	-0.0977379	-0.0981451	0.87065	0.91877	no
PBANKA_030510	berg03:170516-175182	wtsch	p14sch	OK	1659.77	1600.55	-0.0524121	-0.0471917	0.9342	0.959167	no
PBANKA_030520	berg03:176955-183514	wtsch	p14sch	OK	30.6227	30.957	0.0156621	0.0339879	0.95885	0.974887	no
PBANKA_030530	berg03:183899-184796	wtsch	p14sch	OK	93.9928	104.079	0.147056	0.384861	0.6217	0.738341	no
PBANKA_030540	berg03:185728-190231	wtsch	p14sch	OK	6.43537	6.16964	-0.060836	-0.144352	0.85235	0.907064	no
PBANKA_030550	berg03:190348-193765	wtsch	p14sch	OK	3.5325	3.23489	-0.126971	-0.248571	0.73795	0.827096	no
PBANKA_030560	berg03:196172-196767	wtsch	p14sch	OK	64.1433	44.9736	-0.512222	-1.57474	0.1576	0.264365	no
PBANKA_030570	berg03:197770-198976	wtsch	p14sch	OK	42.08	42.6146	0.0182125	0.0471211	0.95005	0.969645	no
PBANKA_030580	berg03:199344-200796	wtsch	p14sch	OK	88.5126	77.6155	-0.189539	-0.5147	0.5417	0.671967	no
PBANKA_030590	berg03:201654-202311	wtsch	p14sch	OK	37.3772	37.532	0.00596258	0.015999	0.9858	0.991241	no
PBANKA_030600	berg03:203468-210332	wtsch	p14sch	OK	6.87065	12.3263	0.843217	1.5795	0.012	0.0314517	yes
PBANKA_030610	berg03:211766-220037	wtsch	p14sch	OK	3.23481	5.93094	0.874582	1.69441	0.007	0.0198729	yes
PBANKA_030620	berg03:221099-223515	wtsch	p14sch	OK	56.8532	53.3554	-0.0916071	-0.196219	0.7599	0.843081	no
PBANKA_030630	berg03:224959-226884	wtsch	p14sch	OK	93.0362	86.0257	-0.113024	-0.264435	0.70115	0.799764	no
PBANKA_030640	berg03:227625-228459	wtsch	p14sch	OK	19.8041	18.8113	-0.0742012	-0.159546	0.84275	0.900671	no
PBANKA_030650	berg03:228570-230993	wtsch	p14sch	OK	65.466	60.4852	-0.114164	-0.279741	0.69825	0.797603	no
PBANKA_030660	berg03:231686-233138	wtsch	p14sch	OK	32.6605	37.8497	0.212736	0.470493	0.4778	0.615011	no
PBANKA_030670	berg03:234724-238440	wtsch	p14sch	OK	78.557	88.9648	0.179495	0.343332	0.5944	0.716156	no
PBANKA_030680	berg03:241442-242934	wtsch	p14sch	OK	330.464	306.685	-0.107734	-0.214912	0.74325	0.830955	no
PBANKA_030690	berg03:245730-245982	wtsch	p14sch	OK	1021.02	1055.28	0.0476179	0.341488	0.8705	0.918643	no
PBANKA_030700	berg03:247679-248524	wtsch	p14sch	OK	2228.81	1909.09	-0.223383	-1.1419	0.47665	0.614009	no
PBANKA_030710	berg03:248855-255412	wtsch	p14sch	OK	50.8971	56.5339	0.151532	0.31031	0.63995	0.753012	no
PBANKA_030720	berg03:257685-259157	wtsch	p14sch	OK	71.5953	79.6732	0.154229	0.39634	0.6048	0.724515	no
PBANKA_030730	berg03:260100-260915	wtsch	p14sch	OK	122.039	108.126	-0.17462	-0.666596	0.60545	0.725041	no
PBANKA_030740	berg03:261445-265423	wtsch	p14sch	OK	14.9031	15.7568	0.0803597	0.198465	0.78655	0.86216	no
PBANKA_030750	berg03:265513-267461	wtsch	p14sch	OK	116.808	124.079	0.0871207	0.176805	0.80265	0.873306	no
PBANKA_030760	berg03:269194-270139	wtsch	p14sch	OK	101.088	112.299	0.151742	0.408052	0.60275	0.722855	no
PBANKA_030770	berg03:270700-271888	wtsch	p14sch	NOTEST	1.19353	0.802269	-0.573075	0	1	1	no
PBANKA_030780	berg03:274694-275543	wtsch	p14sch	OK	557.026	544.457	-0.0329266	-0.0769277	0.9192	0.949849	no
PBANKA_030790	berg03:283047-286365	wtsch	p14sch	OK	5.45203	4.86149	-0.165397	-0.358552	0.64245	0.754965	no
PBANKA_030800	berg03:286760-287441	wtsch	p14sch	OK	67.0558	65.2663	-0.0390243	-0.104738	0.89875	0.936969	no
PBANKA_030810	berg03:288217-289726	wtsch	p14sch	OK	83.2062	76.4373	-0.122414	-0.311511	0.68555	0.788221	no
PBANKA_030820	berg03:290321-292363	wtsch	p14sch	OK	13.8739	13.1553	-0.0767236	-0.15131	0.83285	0.894021	no
PBANKA_030830	berg03:293921-297449	wtsch	p14sch	OK	79.5341	85.8221	0.109776	0.204307	0.75275	0.837792	no
PBANKA_030840	berg03:299062-299677	wtsch	p14sch	OK	16.6594	14.9937	-0.151975	-0.332502	0.7227	0.816012	no
PBANKA_030850	berg03:300618-302829	wtsch	p14sch	OK	36.4451	36.5638	0.0046919	0.0116951	0.98675	0.991805	no
PBANKA_030860	berg03:304041-305769	wtsch	p14sch	OK	150.227	136.981	-0.133169	-0.290016	0.6654	0.772906	no
PBANKA_030870	berg03:306038-307497	wtsch	p14sch	OK	6.56922	5.36858	-0.291181	-0.567913	0.5149	0.648426	no
PBANKA_030880	berg03:308397-309692	wtsch	p14sch	OK	32.1803	28.855	-0.157356	-0.427837	0.63455	0.748839	no
PBANKA_030890	berg03:311420-314316	wtsch	p14sch	OK	38.9245	40.899	0.0713854	0.159382	0.8131	0.880413	no
PBANKA_030900	berg03:315455-316327	wtsch	p14sch	OK	49.041	40.3591	-0.281094	-0.72427	0.3705	0.510665	no
PBANKA_030910	berg03:317710-319195	wtsch	p14sch	OK	122.321	107.412	-0.187526	-0.41596	0.5301	0.661922	no
PBANKA_030920	berg03:319615-324627	wtsch	p14sch	OK	11.8171	8.72828	-0.437112	-0.978891	0.1733	0.28519	no
PBANKA_030930	berg03:325726-330469	wtsch	p14sch	OK	2.92722	3.25315	0.152306	0.325787	0.6753	0.780388	no
PBANKA_030940	berg03:332006-342977	wtsch	p14sch	OK	16.2246	18.2448	0.169308	0.337447	0.6035	0.72351	no
PBANKA_030950	berg03:343950-345033	wtsch	p14sch	OK	144.397	118.718	-0.282496	-0.644571	0.39865	0.538969	no
PBANKA_030960	berg03:345391-346423	wtsch	p14sch	OK	26.5283	21.3391	-0.314036	-0.723393	0.3538	0.493704	no
PBANKA_030970	berg03:347146-349183	wtsch	p14sch	OK	8.81159	7.08789	-0.314045	-0.739082	0.4146	0.554915	no
PBANKA_030980	berg03:349869-350913	wtsch	p14sch	OK	22.462	19.9312	-0.172461	-0.394832	0.6155	0.733346	no
PBANKA_030990	berg03:351708-352209	wtsch	p14sch	OK	9.99287	7.4832	-0.417243	-0.793699	0.45405	0.592975	no
PBANKA_031000	berg03:353755-355312	wtsch	p14sch	OK	195.46	173.114	-0.17515	-0.383621	0.56845	0.694941	no
PBANKA_031010	berg03:356245-356733	wtsch	p14sch	OK	117.344	129.223	0.139125	0.496697	0.6703	0.776732	no
PBANKA_031020	berg03:356834-357593	wtsch	p14sch	OK	86.0755	72.1244	-0.255115	-1.48264	0.58775	0.710789	no
PBANKA_031030	berg03:357743-361347	wtsch	p14sch	OK	75.5948	80.302	0.0871491	0.177794	0.8095	0.878007	no
PBANKA_031040	berg03:357743-361347	wtsch	p14sch	OK	25.7544	24.1049	-0.0954899	-0.102473	0.87285	0.920258	no
PBANKA_031050	berg03:361765-369429	wtsch	p14sch	OK	9.36101	11.6024	0.309683	0.737817	0.2978	0.433831	no
PBANKA_031060	berg03:371206-371753	wtsch	p14sch	OK	123.703	110.007	-0.169281	-0.55669	0.5892	0.71199	no
PBANKA_031070	berg03:372863-374864	wtsch	p14sch	OK	73.8502	95.6686	0.373444	0.789016	0.2366	0.36418	no
PBANKA_031080	berg03:375192-377679	wtsch	p14sch	OK	41.6017	39.3631	-0.0797976	-0.184007	0.7841	0.86052	no
PBANKA_031090	berg03:379326-381079	wtsch	p14sch	OK	152.792	146.271	-0.062924	-0.134133	0.8382	0.897611	no
PBANKA_031100	berg03:381421-385971	wtsch	p14sch	OK	177.244	166.101	-0.0936782	-0.154707	0.7965	0.86913	no
PBANKA_031110	berg03:387840-388643	wtsch	p14sch	OK	147.297	130.501	-0.174664	-0.515215	0.5496	0.678658	no
PBANKA_031120	berg03:389535-391442	wtsch	p14sch	OK	193.979	180.634	-0.102831	-0.231214	0.7483	0.834615	no
PBANKA_031130	berg03:392627-393533	wtsch	p14sch	OK	14.885	13.7956	-0.109649	-0.251438	0.784	0.860462	no
PBANKA_031140	berg03:395985-400938	wtsch	p14sch	OK	81.2966	85.827	0.0782366	0.113587	0.85285	0.907387	no
PBANKA_031150	berg03:402035-404070	wtsch	p14sch	OK	286.805	285.907	-0.0045265	-0.00955944	0.99055	0.994024	no
PBANKA_031160	berg03:406374-410178	wtsch	p14sch	OK	131.199	129.127	-0.0229584	-0.0409685	0.95125	0.970371	no
PBANKA_031170	berg03:411086-413682	wtsch	p14sch	OK	313.721	315.156	0.0065811	0.00958337	0.98755	0.992338	no
PBANKA_031180	berg03:414232-416494	wtsch	p14sch	OK	1780.58	1375.68	-0.372206	-0.450447	0.47275	0.610397	no
PBANKA_031190	berg03:417419-419304	wtsch	p14sch	OK	133.267	117.06	-0.187073	-0.476019	0.5197	0.652653	no
PBANKA_031200	berg03:421196-421934	wtsch	p14sch	OK	174.774	233.345	0.416971	1.07345	0.1791	0.292676	no
PBANKA_031210	berg03:422720-425138	wtsch	p14sch	OK	83.1371	86.1462	0.0512951	0.0995152	0.87365	0.920769	no
PBANKA_031220	berg03:427231-428863	wtsch	p14sch	OK	30.8361	26.8369	-0.200404	-0.496299	0.49945	0.634768	no
PBANKA_031230	berg03:429292-430336	wtsch	p14sch	OK	67.7296	58.1703	-0.219502	-0.561568	0.4533	0.592274	no
PBANKA_031240	berg03:431868-435937	wtsch	p14sch	OK	99.9417	83.1739	-0.264956	-0.441866	0.4424	0.581912	no
PBANKA_031250	berg03:436472-438920	wtsch	p14sch	OK	55.1225	61.1947	0.150765	0.322341	0.6186	0.735813	no
PBANKA_031260	berg03:439984-441877	wtsch	p14sch	OK	67.2273	79.1433	0.235421	0.654884	0.42225	0.562398	no
PBANKA_031270	berg03:443597-447995	wtsch	p14sch	OK	147.062	171.159	0.218911	0.359764	0.56	0.687615	no
PBANKA_031280	berg03:448259-451744	wtsch	p14sch	OK	9.25245	8.01186	-0.207699	-0.459715	0.52085	0.653688	no
PBANKA_031290	berg03:452347-453229	wtsch	p14sch	OK	23.6047	17.6309	-0.420968	-0.975169	0.2884	0.423381	no
PBANKA_031300	berg03:453784-457132	wtsch	p14sch	NOTEST	1.04091	1.32332	0.346318	0	1	1	no
PBANKA_031310	berg03:458281-460375	wtsch	p14sch	OK	22.0385	17.5534	-0.328274	-0.810061	0.292	0.42748	no
PBANKA_031320	berg03:461213-466227	wtsch	p14sch	OK	4.01749	4.42139	0.138204	0.28623	0.67335	0.779003	no
PBANKA_031330	berg03:468369-470112	wtsch	p14sch	OK	170.614	170.199	-0.00351097	-0.0064089	0.99265	0.99532	no
PBANKA_031340	berg03:471344-476450	wtsch	p14sch	OK	234.908	259.579	0.144078	0.185392	0.7558	0.84006	no
PBANKA_031350	berg03:477057-479676	wtsch	p14sch	OK	14.6747	16.6826	0.185007	0.42775	0.5551	0.683392	no
PBANKA_031360	berg03:481160-482552	wtsch	p14sch	OK	29.1211	40.202	0.465204	1.07527	0.1284	0.224445	no
PBANKA_031370	berg03:482769-485723	wtsch	p14sch	OK	5.80629	7.20909	0.3122	0.630416	0.38265	0.522965	no
PBANKA_031380	berg03:487595-489242	wtsch	p14sch	OK	263.706	241.227	-0.128539	-0.261757	0.69355	0.794106	no
PBANKA_031390	berg03:489466-493663	wtsch	p14sch	OK	6.57805	5.36664	-0.293641	-0.64635	0.37605	0.516376	no
PBANKA_031400	berg03:494625-495302	wtsch	p14sch	OK	31.5756	39.0524	0.306603	0.854614	0.44305	0.582519	no
PBANKA_031410	berg03:496662-497216	wtsch	p14sch	OK	183.181	176.807	-0.0510893	-0.178009	0.8584	0.910831	no
PBANKA_031420	berg03:499443-501398	wtsch	p14sch	OK	448.088	459.006	0.0347293	0.0592934	0.9249	0.95346	no
PBANKA_031430	berg03:502025-507069	wtsch	p14sch	OK	19.8171	19.6721	-0.010593	-0.0228536	0.9726	0.983314	no
PBANKA_031440	berg03:508089-509226	wtsch	p14sch	OK	84.3587	67.3314	-0.325257	-0.846182	0.2844	0.418837	no
PBANKA_031450	berg03:511306-511630	wtsch	p14sch	OK	1715.6	1438.44	-0.254216	-1.03526	0.4279	0.56793	no
PBANKA_031460	berg03:512371-513886	wtsch	p14sch	OK	26.9797	26.2659	-0.0386833	-0.0976627	0.9028	0.939649	no
PBANKA_031470	berg03:515666-516659	wtsch	p14sch	OK	104.827	102.776	-0.0285018	-0.0700491	0.92625	0.954275	no
PBANKA_031480	berg03:517539-518867	wtsch	p14sch	OK	56.5702	59.6294	0.0759813	0.192689	0.8045	0.874546	no
PBANKA_031490	berg03:519198-521493	wtsch	p14sch	OK	21.8583	25.0193	0.194862	0.436774	0.51885	0.651892	no
PBANKA_031500	berg03:523210-524725	wtsch	p14sch	OK	31.9967	24.093	-0.40931	-0.937212	0.2243	0.349246	no
PBANKA_031510	berg03:525278-526778	wtsch	p14sch	OK	110.204	102.598	-0.103175	-0.23893	0.72615	0.818547	no
PBANKA_031520	berg03:527749-528150	wtsch	p14sch	OK	142.305	121.914	-0.22312	-1.02388	0.51295	0.646738	no
PBANKA_031530	berg03:529148-534446	wtsch	p14sch	OK	22.7222	24.9026	0.13219	0.279069	0.6762	0.781049	no
PBANKA_031540	berg03:535401-536924	wtsch	p14sch	OK	77.4998	80.6905	0.0582047	0.142175	0.8473	0.90379	no
PBANKA_031541	berg03:538057-538577	wtsch	p14sch	OK	11.3864	13.1471	0.207434	0.459311	0.6755	0.780515	no
PBANKA_031542	berg03:539047-539168	wtsch	p14sch	NOTEST	0	0	0	0	1	1	no
PBANKA_031543	berg03:539504-539588	wtsch	p14sch	NOTEST	0	0	0	0	1	1	no
PBANKA_031550	berg03:541152-542347	wtsch	p14sch	OK	10.7931	11.526	0.0947764	0.206915	0.8053	0.87513	no
PBANKA_031560	berg03:543624-544095	wtsch	p14sch	OK	4008.44	3242.64	-0.305871	-7.02899	0.30505	0.441825	no
PBANKA_031570	berg03:544551-544953	wtsch	p14sch	OK	25.0453	13.2445	-0.919151	-2.41328	0.07205	0.140377	no
PBANKA_031580	berg03:546419-546732	wtsch	p14sch	OK	4417.12	3751.12	-0.235785	-3.37222	0.43655	0.576303	no
PBANKA_031590	berg03:547486-548534	wtsch	p14sch	OK	76.9733	72.1851	-0.0926575	-0.243371	0.7534	0.838218	no
PBANKA_031600	berg03:549572-552158	wtsch	p14sch	OK	141.424	155.948	0.141033	0.292331	0.66415	0.771976	no
PBANKA_031610	berg03:556403-556948	wtsch	p14sch	OK	292.256	338.464	0.211769	1.0041	0.4829	0.619569	no
PBANKA_031620	berg03:558037-559105	wtsch	p14sch	OK	2611.77	1546.07	-0.756419	-1.09514	0.11895	0.211047	no
PBANKA_031630	berg03:560914-561860	wtsch	p14sch	OK	677.012	682.779	0.012236	0.0310048	0.97005	0.98174	no
PBANKA_031640	berg03:563180-564474	wtsch	p14sch	OK	8.51092	8.88724	0.0624193	0.117636	0.87495	0.921619	no
PBANKA_031650	berg03:564857-566429	wtsch	p14sch	NOTEST	2.20094	2.23355	0.0212173	0	1	1	no
PBANKA_031660	berg03:567910-576232	wtsch	p14sch	NOTEST	1.27265	1.53073	0.266379	0	1	1	no
PBANKA_031665	berg03:578529-579130	wtsch	p14sch	OK	4.14672	3.74898	-0.145473	-0.208515	0.81965	0.885085	no
PBANKA_031670	berg03:583544-584299	wtsch	p14sch	NOTEST	0	0	0	0	1	1	no
PBANKA_031680	berg03:586738-588026	wtsch	p14sch	NOTEST	0	0	0	0	1	1	no
PBANKA_031690	berg03:597338-598625	wtsch	p14sch	NOTEST	0	0	0	0	1	1	no
PBANKA_040010	berg04:4336-6412	wtsch	p14sch	OK	9.76596	2.40628	-2.02096	-3.06115	0.00015	0.000712687	yes
PBANKA_040020	berg04:9299-10334	wtsch	p14sch	NOTEST	1.49215	1.50782	0.0150693	0	1	1	no
PBANKA_040030	berg04:13472-14393	wtsch	p14sch	OK	12.1313	50.8722	2.06815	4.45426	5e-05	0.000264243	yes
PBANKA_040040	berg04:16567-17738	wtsch	p14sch	NOTEST	0.261099	0.516658	0.984615	0	1	1	no
PBANKA_040050	berg04:19557-22374	wtsch	p14sch	OK	7.56316	3.45254	-1.13133	-1.74008	0.00285	0.0092186	yes
PBANKA_040060	berg04:25112-26246	wtsch	p14sch	OK	3.43008	7.43657	1.1164	1.83317	0.02475	0.0579532	no
PBANKA_040070	berg04:30214-31708	wtsch	p14sch	OK	0.546028	4.06253	2.89533	2.67518	0.02655	0.061463	no
PBANKA_040080	berg04:33397-34703	wtsch	p14sch	OK	86.4243	74.8824	-0.206809	-0.518426	0.5104	0.644509	no
PBANKA_040090	berg04:37236-38355	wtsch	p14sch	OK	5.97202	6.05807	0.0206396	0.0382483	0.9599	0.975574	no
PBANKA_040100	berg04:39516-41517	wtsch	p14sch	OK	118.375	110.099	-0.104563	-0.22105	0.729	0.82067	no
PBANKA_040110	berg04:45672-49593	wtsch	p14sch	OK	98.5184	88.9192	-0.147899	-0.265994	0.657	0.766421	no
PBANKA_040120	berg04:51990-55815	wtsch	p14sch	OK	10.4785	12.6643	0.273326	0.654838	0.36575	0.50586	no
PBANKA_040130	berg04:56813-57716	wtsch	p14sch	OK	97.9577	84.4821	-0.213513	-0.61846	0.4959	0.631438	no
PBANKA_040140	berg04:59206-60631	wtsch	p14sch	OK	114.072	106.036	-0.105387	-0.240591	0.7207	0.814459	no
PBANKA_040150	berg04:64221-68233	wtsch	p14sch	OK	123.81	121.473	-0.0274915	-0.0538393	0.93555	0.960121	no
PBANKA_040160	berg04:70864-73198	wtsch	p14sch	OK	72.5272	67.631	-0.100838	-0.21563	0.73805	0.827169	no
PBANKA_040170	berg04:74074-78037	wtsch	p14sch	OK	7.46661	8.16707	0.129364	0.302859	0.6807	0.784444	no
PBANKA_040180	berg04:80408-84909	wtsch	p14sch	OK	121.389	118.46	-0.0352441	-0.0670704	0.9168	0.948406	no
PBANKA_040190	berg04:85813-86470	wtsch	p14sch	OK	265.442	260.628	-0.0264041	-0.0893101	0.92805	0.955434	no
PBANKA_040200	berg04:88755-91425	wtsch	p14sch	OK	36.0984	42.4798	0.23484	0.58371	0.41325	0.553581	no
PBANKA_040210	berg04:93015-98490	wtsch	p14sch	OK	25.8741	26.0117	0.00765199	0.0182521	0.9795	0.987681	no
PBANKA_040220	berg04:99255-99783	wtsch	p14sch	NOTEST	3.57397	1.53206	-1.22206	0	1	1	no
PBANKA_040230	berg04:100248-101580	wtsch	p14sch	OK	85.3736	74.3574	-0.199314	-0.46734	0.5073	0.641788	no
PBANKA_040240	berg04:102535-104257	wtsch	p14sch	OK	34.2862	36.4565	0.0885486	0.215581	0.76925	0.849902	no
PBANKA_040250	berg04:104383-105207	wtsch	p14sch	OK	435.5	541.894	0.315337	0.857219	0.33965	0.47893	no
PBANKA_040260	berg04:105959-108751	wtsch	p14sch	OK	20.1761	22.2661	0.1422	0.270684	0.6504	0.761251	no
PBANKA_040270	berg04:111186-112725	wtsch	p14sch	OK	1432.98	1496.75	0.0628143	0.0878579	0.88695	0.929347	no
PBANKA_040280	berg04:114382-115972	wtsch	p14sch	OK	279.19	290.577	0.0576736	0.106286	0.87365	0.920769	no
PBANKA_040290	berg04:118885-122551	wtsch	p14sch	OK	15.3968	16.0219	0.0574203	0.145631	0.84185	0.900131	no
PBANKA_040300	berg04:123768-124253	wtsch	p14sch	OK	1172.74	1080.55	-0.11812	-0.577671	0.69765	0.797166	no
PBANKA_040310	berg04:124762-125498	wtsch	p14sch	OK	132.263	124.259	-0.0900604	-0.278943	0.76505	0.846774	no
PBANKA_040320	berg04:126554-127577	wtsch	p14sch	OK	11.888	10.3376	-0.201612	-0.328355	0.6022	0.722375	no
PBANKA_040330	berg04:130215-134322	wtsch	p14sch	OK	2.21686	2.4124	0.121948	0.221984	0.7552	0.839639	no
PBANKA_040340	berg04:134778-135297	wtsch	p14sch	OK	32.3625	28.3509	-0.190928	-0.491119	0.62385	0.740095	no
PBANKA_040350	berg04:136606-137900	wtsch	p14sch	OK	22.7933	21.1483	-0.10807	-0.254105	0.7445	0.83185	no
PBANKA_040360	berg04:138766-149357	wtsch	p14sch	OK	23.3018	27.781	0.25366	0.517404	0.4314	0.571266	no
PBANKA_040370	berg04:152108-154808	wtsch	p14sch	OK	117.99	122.335	0.0521694	0.0938197	0.87855	0.923987	no
PBANKA_040380	berg04:155743-158156	wtsch	p14sch	OK	91.9138	91.1462	-0.0120985	-0.0301891	0.97035	0.981938	no
PBANKA_040390	berg04:159753-160434	wtsch	p14sch	OK	148.48	134.434	-0.143371	-0.491335	0.64125	0.754042	no
PBANKA_040400	berg04:161168-171100	wtsch	p14sch	OK	24.9988	22.4725	-0.153698	-0.341983	0.6388	0.752092	no
PBANKA_040410	berg04:173174-174797	wtsch	p14sch	OK	112.82	108.11	-0.0615278	-0.130545	0.84025	0.898971	no
PBANKA_040420	berg04:175950-176631	wtsch	p14sch	OK	657.084	548.03	-0.261822	-0.925252	0.3839	0.524214	no
PBANKA_040430	berg04:178640-181355	wtsch	p14sch	OK	19.6705	29.4867	0.584032	1.18855	0.06385	0.127294	no
PBANKA_040440	berg04:182574-182985	wtsch	p14sch	OK	291.891	255.313	-0.193162	-0.709235	0.511	0.644977	no
PBANKA_040450	berg04:184722-185942	wtsch	p14sch	OK	60.3864	57.5252	-0.0700297	-0.189744	0.8146	0.881407	no
PBANKA_040460	berg04:187936-189459	wtsch	p14sch	OK	79.5444	73.4262	-0.115466	-0.266121	0.69035	0.791714	no
PBANKA_040470	berg04:190007-190908	wtsch	p14sch	OK	1040.86	903.237	-0.204602	-0.99408	0.49915	0.634494	no
PBANKA_040480	berg04:192478-194362	wtsch	p14sch	OK	374.245	366.851	-0.0287884	-0.0508103	0.9348	0.959597	no
PBANKA_040490	berg04:195141-196044	wtsch	p14sch	OK	143.565	138.532	-0.0514754	-0.133068	0.8599	0.911806	no
PBANKA_040500	berg04:197176-197434	wtsch	p14sch	OK	149.377	156.043	0.0629867	0.370245	0.86515	0.915249	no
PBANKA_040510	berg04:198668-199350	wtsch	p14sch	OK	281.987	256.33	-0.137627	-0.612472	0.64055	0.753505	no
PBANKA_040520	berg04:200298-202076	wtsch	p14sch	OK	198.84	177.14	-0.166719	-0.336412	0.61115	0.729769	no
PBANKA_040530	berg04:204461-205691	wtsch	p14sch	OK	1936.24	1377.75	-0.490942	-0.842179	0.1525	0.257562	no
PBANKA_040531	berg04:204461-205691	wtsch	p14sch	OK	7.35341	9.51783	0.37222	0.00867432	0.2701	0.402634	no
PBANKA_040540	berg04:206408-207055	wtsch	p14sch	OK	1100.25	913.026	-0.26911	-0.899738	0.39745	0.537723	no
PBANKA_040550	berg04:208389-209611	wtsch	p14sch	OK	1285.08	1011.93	-0.344744	-0.718399	0.3243	0.462613	no
PBANKA_040560	berg04:212533-213841	wtsch	p14sch	OK	17.6551	24.2325	0.456852	1.00053	0.1777	0.290864	no
PBANKA_040570	berg04:214544-215561	wtsch	p14sch	OK	37.856	44.0568	0.218842	0.568544	0.4742	0.611758	no
PBANKA_040580	berg04:216070-217823	wtsch	p14sch	OK	95.2937	92.8152	-0.0380199	-0.107024	0.8986	0.93689	no
PBANKA_040590	berg04:218776-220690	wtsch	p14sch	OK	22.5564	22.6223	0.00420978	0.0105298	0.9884	0.9928	no
PBANKA_040600	berg04:220950-226263	wtsch	p14sch	OK	132.884	136.351	0.037162	0.0578331	0.9215	0.951314	no
PBANKA_040610	berg04:228214-230065	wtsch	p14sch	OK	27.613	30.9959	0.166732	0.386294	0.56945	0.695822	no
PBANKA_040620	berg04:230443-241686	wtsch	p14sch	OK	1.80068	3.22417	0.840384	1.54902	0.01185	0.0311143	yes
PBANKA_040630	berg04:243413-244847	wtsch	p14sch	OK	39.3634	41.5701	0.0786929	0.183108	0.7901	0.86462	no
PBANKA_040640	berg04:246168-250740	wtsch	p14sch	OK	37.0589	41.4983	0.163232	0.273213	0.6658	0.773218	no
PBANKA_040650	berg04:251592-253356	wtsch	p14sch	OK	145.731	133.033	-0.13153	-0.276376	0.6776	0.782091	no
PBANKA_040660	berg04:254761-255595	wtsch	p14sch	OK	158.581	152.39	-0.0574494	-0.13805	0.86035	0.912104	no
PBANKA_040670	berg04:258927-259599	wtsch	p14sch	OK	118.966	106.529	-0.159303	-0.509391	0.62155	0.738223	no
PBANKA_040680	berg04:260779-262279	wtsch	p14sch	OK	82.2571	68.8461	-0.256765	-0.623437	0.3881	0.528327	no
PBANKA_040690	berg04:264129-265626	wtsch	p14sch	OK	99.1525	105.609	0.0910057	0.17436	0.8038	0.874075	no
PBANKA_040700	berg04:266473-266961	wtsch	p14sch	OK	147.382	136.844	-0.107029	-0.471956	0.74735	0.833955	no
PBANKA_040710	berg04:267615-271425	wtsch	p14sch	OK	63.2019	59.6461	-0.083541	-0.16222	0.7883	0.863353	no
PBANKA_040720	berg04:273028-275118	wtsch	p14sch	OK	42.2746	45.3938	0.102702	0.251775	0.733	0.823542	no
PBANKA_040730	berg04:275397-276436	wtsch	p14sch	OK	84.6104	91.3105	0.109947	0.308619	0.7419	0.829908	no
PBANKA_040740	berg04:277116-282517	wtsch	p14sch	OK	33.8647	39.8269	0.233963	0.430258	0.4753	0.612794	no
PBANKA_040750	berg04:285155-287228	wtsch	p14sch	OK	12.8136	13.7393	0.100637	0.219388	0.7537	0.838414	no
PBANKA_040760	berg04:289132-291664	wtsch	p14sch	OK	152.414	133.77	-0.188247	-0.402224	0.54385	0.673758	no
PBANKA_040770	berg04:293776-294112	wtsch	p14sch	OK	2319.81	1871.45	-0.309849	-1.30031	0.32565	0.463976	no
PBANKA_040780	berg04:294735-296316	wtsch	p14sch	OK	26.2912	24.3485	-0.110751	-0.249711	0.71495	0.810206	no
PBANKA_040790	berg04:297258-298941	wtsch	p14sch	OK	80.5138	79.1744	-0.0242024	-0.0625859	0.93365	0.958825	no
PBANKA_040800	berg04:299458-304325	wtsch	p14sch	OK	6.86146	6.38403	-0.104048	-0.249849	0.7473	0.833925	no
PBANKA_040810	berg04:305170-306044	wtsch	p14sch	OK	88.0362	76.8158	-0.196693	-0.549347	0.50875	0.64304	no
PBANKA_040820	berg04:307830-309962	wtsch	p14sch	OK	24.7465	26.3081	0.0882826	0.182219	0.7668	0.848022	no
PBANKA_040830	berg04:311643-322185	wtsch	p14sch	OK	29.8539	31.1934	0.0633229	0.111999	0.8591	0.91131	no
PBANKA_040840	berg04:323981-327305	wtsch	p14sch	OK	52.8916	52.6786	-0.00582317	-0.0125369	0.9853	0.990969	no
PBANKA_040850	berg04:328216-331186	wtsch	p14sch	OK	8.26678	6.66602	-0.3105	-0.70476	0.3638	0.503867	no
PBANKA_040860	berg04:332527-333655	wtsch	p14sch	OK	61.1616	52.1132	-0.230976	-0.637917	0.48505	0.621561	no
PBANKA_040870	berg04:334629-335239	wtsch	p14sch	OK	163.11	161.834	-0.0113308	-0.0413516	0.9695	0.981444	no
PBANKA_040880	berg04:335364-335694	wtsch	p14sch	OK	307.844	298.32	-0.04534	-0.222105	0.8785	0.923975	no
PBANKA_040890	berg04:336764-339062	wtsch	p14sch	OK	58.3446	61.1633	0.0680664	0.158771	0.82205	0.886722	no
PBANKA_040900	berg04:340038-340818	wtsch	p14sch	OK	37.1346	29.7795	-0.318448	-0.82439	0.3872	0.527423	no
PBANKA_040910	berg04:341214-342763	wtsch	p14sch	OK	88.7087	76.772	-0.208496	-0.45605	0.4866	0.622969	no
PBANKA_040920	berg04:344084-347637	wtsch	p14sch	OK	15.4739	15.8032	0.0303776	0.0773997	0.9164	0.948114	no
PBANKA_040930	berg04:348310-351622	wtsch	p14sch	OK	75.7851	70.9814	-0.0944734	-0.186317	0.7575	0.841358	no
PBANKA_040940	berg04:356382-364646	wtsch	p14sch	OK	56.9957	60.1529	0.0777812	0.126604	0.8257	0.889281	no
PBANKA_040950	berg04:365891-366137	wtsch	p14sch	OK	131.579	151.164	0.200183	1.21482	0.6075	0.726801	no
PBANKA_040960	berg04:368164-370749	wtsch	p14sch	OK	22.7247	18.3471	-0.308709	-0.738473	0.323	0.46122	no
PBANKA_040970	berg04:371355-374427	wtsch	p14sch	OK	183.481	201.488	0.135064	0.263506	0.6864	0.788847	no
PBANKA_040980	berg04:375391-377358	wtsch	p14sch	OK	180.714	161.91	-0.158514	-0.328743	0.6196	0.736618	no
PBANKA_040990	berg04:378052-380023	wtsch	p14sch	OK	5.32614	5.87228	0.140831	0.279429	0.7167	0.811463	no
PBANKA_041000	berg04:380705-381599	wtsch	p14sch	OK	116.092	97.5294	-0.251355	-0.798038	0.44045	0.580019	no
PBANKA_041010	berg04:382445-384503	wtsch	p14sch	OK	11.3956	10.4244	-0.128515	-0.287381	0.6994	0.798436	no
PBANKA_041020	berg04:384650-387683	wtsch	p14sch	OK	3.00758	3.40483	0.178979	0.356944	0.6512	0.761801	no
PBANKA_041030	berg04:388724-389636	wtsch	p14sch	OK	139.599	120.366	-0.213865	-0.586133	0.4987	0.634064	no
PBANKA_041040	berg04:390714-392973	wtsch	p14sch	OK	104.701	110.266	0.074707	0.168828	0.8086	0.877369	no
PBANKA_041050	berg04:395800-397969	wtsch	p14sch	OK	147.098	160.311	0.124098	0.228262	0.72975	0.82116	no
PBANKA_041060	berg04:400004-400783	wtsch	p14sch	OK	959.434	820.706	-0.225319	-0.78902	0.46885	0.606743	no
PBANKA_041065	berg04:401775-403062	wtsch	p14sch	OK	19.7596	14.5896	-0.437618	-0.890276	0.21945	0.343338	no
PBANKA_041070	berg04:403706-404732	wtsch	p14sch	OK	44.1934	42.8647	-0.0440402	-0.10461	0.88895	0.930722	no
PBANKA_041080	berg04:405413-407955	wtsch	p14sch	OK	39.3513	34.6464	-0.183705	-0.423351	0.54015	0.670636	no
PBANKA_041090	berg04:408372-409008	wtsch	p14sch	OK	18.3314	15.5426	-0.238087	-0.554709	0.574	0.699543	no
PBANKA_041100	berg04:409129-410260	wtsch	p14sch	OK	8.93144	10.7974	0.273723	0.521864	0.5904	0.712947	no
PBANKA_041110	berg04:410904-412890	wtsch	p14sch	OK	31.3873	29.9823	-0.0660699	-0.166553	0.82185	0.886572	no
PBANKA_041120	berg04:413355-415716	wtsch	p14sch	OK	13.6585	13.6634	0.000513529	0.00111201	0.9957	0.997123	no
PBANKA_041130	berg04:415991-418648	wtsch	p14sch	OK	37.545	52.152	0.474104	0.958008	0.1312	0.228312	no
PBANKA_041140	berg04:418933-422394	wtsch	p14sch	OK	59.627	53.3697	-0.159946	-0.343399	0.5936	0.715479	no
PBANKA_041150	berg04:423031-425586	wtsch	p14sch	OK	41.7171	42.7098	0.0339286	0.0787182	0.90585	0.941647	no
PBANKA_041160	berg04:425665-428539	wtsch	p14sch	OK	10.9896	11.4005	0.0529566	0.130053	0.86705	0.916444	no
PBANKA_041170	berg04:430241-431872	wtsch	p14sch	OK	206.499	185.843	-0.152049	-0.396274	0.60865	0.727734	no
PBANKA_041180	berg04:432205-433797	wtsch	p14sch	OK	138.928	138.958	0.000311871	0.000902931	0.99805	0.998493	no
PBANKA_041190	berg04:434401-435640	wtsch	p14sch	OK	7.95847	5.34981	-0.573004	-1.14707	0.19515	0.31316	no
PBANKA_041195	berg04:435886-439813	wtsch	p14sch	OK	10.5335	9.78413	-0.106463	-0.265385	0.72845	0.820268	no
PBANKA_041200	berg04:440053-441187	wtsch	p14sch	NOTEST	1.11375	2.2599	1.02083	0	1	1	no
PBANKA_041210	berg04:442298-443225	wtsch	p14sch	OK	77.009	77.3425	0.00623389	0.0150338	0.9832	0.989808	no
PBANKA_041220	berg04:446257-447139	wtsch	p14sch	OK	105.657	89.1	-0.24589	-0.684096	0.3982	0.538485	no
PBANKA_041230	berg04:448460-449159	wtsch	p14sch	OK	90.7926	97.4956	0.102762	0.293131	0.7277	0.819641	no
PBANKA_041240	berg04:449907-452670	wtsch	p14sch	OK	2.22776	2.56068	0.200937	0.301586	0.6462	0.75774	no
PBANKA_041250	berg04:461992-464729	wtsch	p14sch	OK	12.4782	14.3997	0.206621	0.450371	0.5145	0.648107	no
PBANKA_041260	berg04:466243-467698	wtsch	p14sch	OK	3.53097	2.54594	-0.471866	-0.808484	0.35575	0.495707	no
PBANKA_041270	berg04:468388-469085	wtsch	p14sch	OK	44.0781	39.3634	-0.163205	-0.430505	0.65085	0.761572	no
PBANKA_041280	berg04:469817-470501	wtsch	p14sch	OK	151.886	140.203	-0.115473	-0.299808	0.7	0.798902	no
PBANKA_041290	berg04:474093-479811	wtsch	p14sch	OK	14.5056	14.0694	-0.0440469	-0.0795127	0.889	0.930743	no
PBANKA_041300	berg04:480893-487655	wtsch	p14sch	OK	4.95074	7.42152	0.584071	1.27204	0.0737	0.14306	no
PBANKA_041320	berg04:487961-488660	wtsch	p14sch	OK	109.713	107.162	-0.033937	-0.101283	0.90865	0.943232	no
PBANKA_041330	berg04:490165-490861	wtsch	p14sch	OK	54.8037	49.9861	-0.132746	-0.339857	0.68015	0.783985	no
PBANKA_041340	berg04:494301-495701	wtsch	p14sch	OK	23.8381	29.6259	0.313589	0.639636	0.3328	0.471592	no
PBANKA_041350	berg04:496821-500012	wtsch	p14sch	OK	49.7355	59.8766	0.267715	0.588577	0.38905	0.529284	no
PBANKA_041360	berg04:500243-501041	wtsch	p14sch	OK	58.808	57.6503	-0.0286838	-0.077248	0.9263	0.954309	no
PBANKA_041370	berg04:502385-503334	wtsch	p14sch	OK	5.53456	6.10755	0.142127	0.252747	0.76385	0.845865	no
PBANKA_041380	berg04:503532-504453	wtsch	p14sch	OK	6.50521	6.19872	-0.0696267	-0.125512	0.87625	0.922455	no
PBANKA_041390	berg04:505839-506760	wtsch	p14sch	OK	28.4015	23.0135	-0.303488	-0.667438	0.36765	0.507816	no
PBANKA_041400	berg04:507040-512994	wtsch	p14sch	OK	10.7143	10.2795	-0.0597748	-0.152685	0.84085	0.899404	no
PBANKA_041410	berg04:516355-517672	wtsch	p14sch	OK	225.637	213.119	-0.0823458	-0.19772	0.7894	0.864103	no
PBANKA_041420	berg04:517993-520597	wtsch	p14sch	OK	26.9488	27.1801	0.0123311	0.0275185	0.96555	0.979102	no
PBANKA_041430	berg04:522295-523669	wtsch	p14sch	OK	78.6264	87.9026	0.160892	0.378187	0.5949	0.716555	no
PBANKA_041440	berg04:524474-525760	wtsch	p14sch	OK	277.377	263.28	-0.0752497	-0.175989	0.80565	0.87537	no
PBANKA_041450	berg04:528818-529696	wtsch	p14sch	OK	160.551	145.098	-0.146001	-0.417481	0.61725	0.734712	no
PBANKA_041460	berg04:532090-532600	wtsch	p14sch	OK	1600.94	1352.2	-0.243611	-0.885938	0.4425	0.581997	no
PBANKA_041470	berg04:537058-539095	wtsch	p14sch	OK	237.574	169.296	-0.488825	-0.908551	0.16915	0.279689	no
PBANKA_041480	berg04:539581-540646	wtsch	p14sch	OK	38.5276	31.1271	-0.307723	-0.720884	0.31805	0.455949	no
PBANKA_041490	berg04:542288-544430	wtsch	p14sch	OK	25.0584	30.2856	0.273341	0.620355	0.3566	0.496556	no
PBANKA_041500	berg04:544891-546265	wtsch	p14sch	OK	70.501	73.9903	0.0696941	0.170909	0.8142	0.881133	no
PBANKA_041510	berg04:547249-548872	wtsch	p14sch	OK	24.7917	23.6797	-0.0662045	-0.169695	0.83215	0.89362	no
PBANKA_041520	berg04:549765-551037	wtsch	p14sch	OK	182.607	160.975	-0.181909	-0.506002	0.5448	0.674526	no
PBANKA_041530	berg04:552139-556822	wtsch	p14sch	OK	12.7983	15.5648	0.282334	0.67	0.3431	0.482535	no
PBANKA_041540	berg04:557281-561672	wtsch	p14sch	OK	20.3856	25.4138	0.318058	0.696807	0.30415	0.440822	no
PBANKA_041550	berg04:564887-567887	wtsch	p14sch	OK	61.3903	62.398	0.0234873	0.0548054	0.93785	0.961611	no
PBANKA_041560	berg04:568611-571782	wtsch	p14sch	OK	26.7447	24.9625	-0.0994888	-0.246127	0.7341	0.824368	no
PBANKA_041570	berg04:574237-576640	wtsch	p14sch	OK	300.54	275.311	-0.126496	-0.270199	0.69235	0.793277	no
PBANKA_041580	berg04:576819-580328	wtsch	p14sch	OK	4.16301	7.80657	0.907061	1.65963	0.01975	0.0479042	yes
PBANKA_041590	berg04:582091-582802	wtsch	p14sch	OK	62.2672	74.8399	0.265335	0.775893	0.3959	0.536128	no
PBANKA_041600	berg04:585977-589539	wtsch	p14sch	OK	793.407	761.258	-0.0596759	-0.0876626	0.88835	0.9303	no
PBANKA_041610	berg04:590939-608444	wtsch	p14sch	OK	8.83799	12.3709	0.485161	0.957759	0.12325	0.217185	no
PBANKA_041620	berg04:610523-613799	wtsch	p14sch	OK	56.5976	49.3063	-0.19897	-0.468076	0.5129	0.646705	no
PBANKA_041630	berg04:616296-622609	wtsch	p14sch	OK	40.7601	39.1066	-0.0597479	-0.10022	0.865	0.915166	no
PBANKA_041640	berg04:623850-624663	wtsch	p14sch	OK	55.7661	51.0687	-0.12695	-0.331455	0.6841	0.787068	no
PBANKA_041650	berg04:626123-632253	wtsch	p14sch	OK	52.4961	52.0296	-0.0128775	-0.0259886	0.96575	0.979218	no
PBANKA_041660	berg04:632943-634689	wtsch	p14sch	OK	124.333	137.745	0.147791	0.334349	0.62905	0.744372	no
PBANKA_041670	berg04:637306-637983	wtsch	p14sch	OK	348.287	304.82	-0.192316	-0.62912	0.51485	0.648382	no
PBANKA_041680	berg04:638730-643043	wtsch	p14sch	OK	50.2627	46.9911	-0.0970986	-0.196598	0.7546	0.839157	no
PBANKA_041690	berg04:645206-645704	wtsch	p14sch	OK	86.6125	71.6765	-0.273076	-0.865577	0.438	0.577699	no
PBANKA_041700	berg04:647075-647633	wtsch	p14sch	OK	67.3636	67.5427	0.00383036	0.0114243	0.9903	0.993902	no
PBANKA_041710	berg04:648352-656625	wtsch	p14sch	OK	3.30101	4.27422	0.372755	0.733077	0.2495	0.379127	no
PBANKA_041720	berg04:657084-658044	wtsch	p14sch	OK	1101.47	1239.61	0.170455	0.326167	0.6519	0.762377	no
PBANKA_041730	berg04:660441-664773	wtsch	p14sch	OK	56.2604	57.0614	0.0203942	0.0406324	0.94895	0.968901	no
PBANKA_041740	berg04:665929-666964	wtsch	p14sch	OK	139.331	148.07	0.0877598	0.215667	0.77515	0.85416	no
PBANKA_041750	berg04:667822-668543	wtsch	p14sch	OK	1429.54	1260.22	-0.181874	-0.605715	0.57195	0.6979	no
PBANKA_041760	berg04:669962-674694	wtsch	p14sch	OK	85.5573	99.8591	0.223003	0.370324	0.5358	0.666821	no
PBANKA_041770	berg04:675959-678013	wtsch	p14sch	OK	219.038	203.084	-0.109103	-0.209983	0.7396	0.828212	no
PBANKA_041780	berg04:679799-684270	wtsch	p14sch	OK	399.035	383.626	-0.0568135	-0.077295	0.9023	0.939332	no
PBANKA_041790	berg04:685645-689359	wtsch	p14sch	OK	40.5935	40.3376	-0.00912109	-0.0179463	0.97845	0.987013	no
PBANKA_041800	berg04:692453-699885	wtsch	p14sch	OK	45.4446	43.8938	-0.0500903	-0.098439	0.8763	0.922489	no
PBANKA_041810	berg04:701010-709341	wtsch	p14sch	OK	52.6518	55.0672	0.0647103	0.110361	0.86405	0.914519	no
PBANKA_041820	berg04:713367-715403	wtsch	p14sch	OK	663.009	584.577	-0.181637	-0.456653	0.5707	0.696889	no
PBANKA_041830	berg04:717381-718119	wtsch	p14sch	OK	296.645	295.874	-0.00375328	-0.0111866	0.9904	0.993957	no
PBANKA_041840	berg04:718714-719203	wtsch	p14sch	OK	31.1764	24.8276	-0.328507	-0.896587	0.42465	0.564748	no
PBANKA_041850	berg04:722550-724133	wtsch	p14sch	OK	897.653	575.884	-0.640379	-0.823037	0.19325	0.310726	no
PBANKA_050010	berg05:2078-3695	wtsch	p14sch	OK	143.743	186.148	0.372957	0.998302	0.21025	0.332019	no
PBANKA_050020	berg05:5174-6286	wtsch	p14sch	OK	88.2743	103.484	0.229339	0.629025	0.458	0.596587	no
PBANKA_050025	berg05:8714-9924	wtsch	p14sch	OK	18.9018	67.4495	1.83529	3.91513	5e-05	0.000264243	yes
PBANKA_050030	berg05:11319-12096	wtsch	p14sch	OK	7.19654	4.86248	-0.56561	-0.911229	0.2459	0.374978	no
PBANKA_050040	berg05:16146-18682	wtsch	p14sch	OK	21.1066	11.2509	-0.907654	-1.52927	0.01075	0.0286385	yes
PBANKA_050050	berg05:20204-21250	wtsch	p14sch	OK	2.6197	0.249858	-3.39022	-1.98047	0.14585	0.248467	no
PBANKA_050060	berg05:23915-24829	wtsch	p14sch	OK	109.785	136.027	0.309202	0.798465	0.32195	0.460076	no
PBANKA_050070	berg05:25941-27466	wtsch	p14sch	OK	715.812	755.321	0.0775097	0.150212	0.83945	0.898506	no
PBANKA_050080	berg05:27965-29045	wtsch	p14sch	OK	22.6964	32.8465	0.533274	1.32241	0.12915	0.225465	no
PBANKA_050090	berg05:34740-36817	wtsch	p14sch	NOTEST	0	0	0	0	1	1	no
PBANKA_050095	berg05:39616-40741	wtsch	p14sch	NOTEST	0	0	0	0	1	1	no
PBANKA_050100	berg05:46498-50394	wtsch	p14sch	NOTEST	1.09654	1.00726	-0.122532	0	1	1	no
PBANKA_050110	berg05:52092-52557	wtsch	p14sch	OK	283.124	257.386	-0.137505	-0.467737	0.64035	0.753356	no
PBANKA_050120	berg05:54681-55344	wtsch	p14sch	OK	75.8262	71.3318	-0.0881524	-0.224015	0.7731	0.852686	no
PBANKA_050130	berg05:58520-61814	wtsch	p14sch	OK	66.3855	67.2667	0.0190234	0.0382225	0.9518	0.970708	no
PBANKA_050140	berg05:62919-63687	wtsch	p14sch	OK	403.464	468.702	0.21623	0.539996	0.5052	0.639935	no
PBANKA_050150	berg05:65408-67236	wtsch	p14sch	OK	61.1611	54.4206	-0.168462	-0.430155	0.5696	0.695935	no
PBANKA_050160	berg05:68158-69722	wtsch	p14sch	OK	109.262	105.202	-0.0546401	-0.103275	0.87785	0.923591	no
PBANKA_050170	berg05:70791-72491	wtsch	p14sch	OK	111.046	119.849	0.110057	0.287991	0.7079	0.804802	no
PBANKA_050180	berg05:74407-75181	wtsch	p14sch	OK	1125.04	1008.14	-0.158277	-0.541008	0.64185	0.754486	no
PBANKA_050190	berg05:77477-79091	wtsch	p14sch	OK	41.2546	39.8195	-0.0510821	-0.121578	0.85435	0.9083	no
PBANKA_050200	berg05:80455-82030	wtsch	p14sch	OK	134.185	160.277	0.256348	0.534305	0.42645	0.566536	no
PBANKA_050210	berg05:82562-85633	wtsch	p14sch	OK	9.94491	9.2961	-0.0973341	-0.220196	0.76195	0.844555	no
PBANKA_050220	berg05:86987-88579	wtsch	p14sch	OK	107.026	96.4768	-0.149708	-0.34148	0.6273	0.74295	no
PBANKA_050230	berg05:89519-91016	wtsch	p14sch	OK	31.5378	30.5716	-0.0448911	-0.102315	0.88175	0.925976	no
PBANKA_050240	berg05:91510-92269	wtsch	p14sch	OK	5.86853	5.83196	-0.00901899	-0.015532	0.97755	0.986458	no
PBANKA_050250	berg05:92819-99224	wtsch	p14sch	OK	117.531	137.097	0.222155	0.351877	0.57585	0.701075	no
PBANKA_050260	berg05:101126-103274	wtsch	p14sch	OK	112.998	111.319	-0.0216059	-0.0458216	0.9472	0.967748	no
PBANKA_050265	berg05:104728-105667	wtsch	p14sch	OK	445.133	571.372	0.360195	0.977288	0.27225	0.405044	no
PBANKA_050270	berg05:105944-106931	wtsch	p14sch	OK	192.406	150.761	-0.351893	-1.44984	0.2742	0.407305	no
PBANKA_050280	berg05:107766-112494	wtsch	p14sch	OK	34.7477	42.7229	0.298094	0.640568	0.3296	0.468267	no
PBANKA_050290	berg05:115117-116758	wtsch	p14sch	OK	55.9134	57.1816	0.0323563	0.0870966	0.9113	0.944923	no
PBANKA_050300	berg05:118508-120088	wtsch	p14sch	OK	29.9254	21.2147	-0.496307	-1.16632	0.1177	0.209211	no
PBANKA_050310	berg05:120262-122167	wtsch	p14sch	OK	7.65521	8.83817	0.207306	0.457248	0.5715	0.697548	no
PBANKA_050320	berg05:124672-131133	wtsch	p14sch	OK	94.6976	93.8236	-0.0133768	-0.0255278	0.9683	0.980757	no
PBANKA_050330	berg05:131832-136239	wtsch	p14sch	OK	165.947	209.195	0.334128	0.539882	0.38155	0.521923	no
PBANKA_050340	berg05:137857-138583	wtsch	p14sch	OK	28.6887	28.5848	-0.00523313	-0.0132955	0.9921	0.994971	no
PBANKA_050350	berg05:139067-143685	wtsch	p14sch	OK	82.5319	103.383	0.324973	0.581654	0.3567	0.496663	no
PBANKA_050360	berg05:151088-151632	wtsch	p14sch	OK	1292.39	1140.9	-0.179876	-0.775494	0.561	0.688445	no
PBANKA_050370	berg05:152282-159347	wtsch	p14sch	OK	46.8054	43.3809	-0.109615	-0.250859	0.7179	0.812282	no
PBANKA_050380	berg05:161024-163625	wtsch	p14sch	OK	39.0544	49.2223	0.333827	0.69952	0.27825	0.411832	no
PBANKA_050390	berg05:164185-165883	wtsch	p14sch	OK	33.9699	36.3067	0.0959805	0.239397	0.7445	0.83185	no
PBANKA_050400	berg05:166681-169474	wtsch	p14sch	OK	28.7327	27.5101	-0.0627325	-0.14766	0.83045	0.892515	no
PBANKA_050410	berg05:171359-171734	wtsch	p14sch	OK	179.851	166.134	-0.114455	-0.449754	0.7252	0.817769	no
PBANKA_050420	berg05:173689-175774	wtsch	p14sch	OK	130.776	121.395	-0.10738	-0.244422	0.7213	0.814933	no
PBANKA_050430	berg05:176914-177606	wtsch	p14sch	OK	196.333	237.474	0.274464	1.23761	0.42885	0.568831	no
PBANKA_050440	berg05:178585-181384	wtsch	p14sch	OK	330.716	412.791	0.319819	0.509906	0.4159	0.556239	no
PBANKA_050450	berg05:182878-184858	wtsch	p14sch	OK	46.715	42.317	-0.142647	-0.33884	0.61795	0.735306	no
PBANKA_050460	berg05:185104-186681	wtsch	p14sch	OK	46.1169	43.5092	-0.0839763	-0.202382	0.7786	0.856636	no
PBANKA_050470	berg05:187249-188548	wtsch	p14sch	OK	27.3409	25.4449	-0.103684	-0.249239	0.74335	0.83102	no
PBANKA_050480	berg05:188974-193842	wtsch	p14sch	OK	14.3776	14.8342	0.045099	0.116121	0.8793	0.924434	no
PBANKA_050490	berg05:194996-198662	wtsch	p14sch	OK	44.319	40.8805	-0.116511	-0.272206	0.69935	0.798392	no
PBANKA_050500	berg05:199315-202231	wtsch	p14sch	OK	3.63867	3.8076	0.0654717	0.0958289	0.8742	0.921138	no
PBANKA_050510	berg05:203356-204429	wtsch	p14sch	OK	757.32	712.792	-0.0874207	-0.225729	0.7842	0.86059	no
PBANKA_050520	berg05:206865-208444	wtsch	p14sch	OK	129.405	125.12	-0.0485866	-0.113832	0.87215	0.919811	no
PBANKA_050530	berg05:209168-214025	wtsch	p14sch	OK	9.02309	8.35262	-0.111393	-0.286297	0.71665	0.811427	no
PBANKA_050540	berg05:215401-217162	wtsch	p14sch	OK	75.4821	92.6316	0.295369	0.725259	0.32275	0.460936	no
PBANKA_050550	berg05:218500-219980	wtsch	p14sch	OK	29.8917	30.8763	0.0467557	0.124086	0.88125	0.925685	no
PBANKA_050560	berg05:221671-224261	wtsch	p14sch	OK	59.336	48.0329	-0.304884	-0.723161	0.30145	0.437832	no
PBANKA_050570	berg05:224810-226640	wtsch	p14sch	OK	82.7837	82.6398	-0.00250991	-0.00639928	0.9935	0.995794	no
PBANKA_050580	berg05:227369-228158	wtsch	p14sch	OK	242.704	220.223	-0.140237	-0.348518	0.6468	0.758259	no
PBANKA_050590	berg05:228796-246106	wtsch	p14sch	OK	22.0944	22.4809	0.0250152	0.0381751	0.9522	0.970947	no
PBANKA_050600	berg05:247991-254112	wtsch	p14sch	OK	143.136	137.401	-0.0589995	-0.086536	0.88385	0.927363	no
PBANKA_050610	berg05:256034-261083	wtsch	p14sch	OK	199.95	197.447	-0.0181742	-0.0285764	0.9637	0.978037	no
PBANKA_050620	berg05:267184-271254	wtsch	p14sch	OK	85.3166	81.4815	-0.066353	-0.123908	0.84235	0.900426	no
PBANKA_050630	berg05:272149-273072	wtsch	p14sch	OK	95.9253	82.1612	-0.223454	-0.605024	0.45995	0.598357	no
PBANKA_050640	berg05:273537-275826	wtsch	p14sch	OK	14.1652	10.1844	-0.475992	-1.12848	0.1707	0.281742	no
PBANKA_050650	berg05:279142-280587	wtsch	p14sch	OK	92.4664	97.6257	0.0783315	0.210881	0.7858	0.861674	no
PBANKA_050660	berg05:285987-287957	wtsch	p14sch	OK	327.631	317.082	-0.0472133	-0.0833597	0.88685	0.9293	no
PBANKA_050670	berg05:289919-291620	wtsch	p14sch	OK	72.3915	74.0927	0.0335101	0.0740233	0.9129	0.945893	no
PBANKA_050680	berg05:293354-295988	wtsch	p14sch	OK	30.6787	31.0097	0.0154834	0.0339143	0.95825	0.974515	no
PBANKA_050690	berg05:296422-297718	wtsch	p14sch	OK	258.441	271.377	0.0704631	0.139592	0.8364	0.896415	no
PBANKA_050700	berg05:300148-302608	wtsch	p14sch	OK	65.4559	63.2154	-0.0502471	-0.096885	0.87475	0.921494	no
PBANKA_050710	berg05:302934-303822	wtsch	p14sch	OK	247.775	210.412	-0.235818	-0.904865	0.42485	0.564951	no
PBANKA_050720	berg05:304981-306181	wtsch	p14sch	OK	30.3537	31.852	0.0695099	0.172234	0.826	0.889489	no
PBANKA_050730	berg05:307085-323015	wtsch	p14sch	OK	7.75224	10.3257	0.413558	0.83722	0.17695	0.289867	no
PBANKA_050740	berg05:325087-326092	wtsch	p14sch	OK	43.4061	40.4629	-0.101299	-0.253948	0.75015	0.835981	no
PBANKA_050750	berg05:327189-328223	wtsch	p14sch	OK	74.5198	72.0746	-0.0481329	-0.262991	0.9171	0.948616	no
PBANKA_050760	berg05:328250-329895	wtsch	p14sch	OK	56.5099	43.3286	-0.383185	-1.04903	0.26155	0.392887	no
PBANKA_050770	berg05:329947-330235	wtsch	p14sch	NOTEST	1.98996	0.754693	-1.39878	0	1	1	no
PBANKA_050780	berg05:330335-332990	wtsch	p14sch	OK	30.6099	53.0841	0.794282	1.68899	0.01555	0.0391789	yes
PBANKA_050790	berg05:333950-336047	wtsch	p14sch	OK	6.6106	12.4241	0.910286	1.64325	0.01305	0.0337609	yes
PBANKA_050800	berg05:337298-339181	wtsch	p14sch	NOTEST	0.901195	0.992437	0.139136	0	1	1	no
PBANKA_050810	berg05:340298-348320	wtsch	p14sch	OK	405.842	283.308	-0.518546	-0.548033	0.3373	0.476404	no
PBANKA_050820	berg05:354179-355673	wtsch	p14sch	OK	19.1522	18.7385	-0.0315032	-0.0756351	0.9253	0.953718	no
PBANKA_050830	berg05:356693-359789	wtsch	p14sch	OK	16.7865	16.9893	0.0173255	0.034908	0.9529	0.971373	no
PBANKA_050840	berg05:360902-361391	wtsch	p14sch	OK	109.591	103.221	-0.0863922	-0.275479	0.7784	0.856516	no
PBANKA_050850	berg05:362099-362495	wtsch	p14sch	OK	138.007	132.461	-0.0591708	-0.219221	0.8537	0.907948	no
PBANKA_050860	berg05:362801-364317	wtsch	p14sch	OK	26.9808	33.2785	0.302658	0.730588	0.3455	0.485032	no
PBANKA_050870	berg05:365409-366078	wtsch	p14sch	OK	25.908	28.7492	0.150124	0.373582	0.67545	0.78047	no
PBANKA_050880	berg05:366182-368127	wtsch	p14sch	OK	20.1215	18.2049	-0.144414	-0.329735	0.66575	0.773184	no
PBANKA_050890	berg05:368792-370247	wtsch	p14sch	OK	40.0915	41.5313	0.0509034	0.129974	0.8655	0.915449	no
PBANKA_050900	berg05:371598-374574	wtsch	p14sch	OK	168.238	166.282	-0.0168712	-0.0356318	0.9605	0.975905	no
PBANKA_050910	berg05:375241-378634	wtsch	p14sch	OK	15.9508	14.268	-0.160853	-0.40937	0.589	0.711828	no
PBANKA_050920	berg05:379166-382324	wtsch	p14sch	OK	190.986	168.33	-0.182172	-0.364864	0.5821	0.706168	no
PBANKA_050930	berg05:385377-387651	wtsch	p14sch	OK	109.549	107.783	-0.0234424	-0.0454955	0.9383	0.961895	no
PBANKA_050940	berg05:388014-389133	wtsch	p14sch	OK	10.4212	12.1287	0.218906	0.45226	0.57135	0.697432	no
PBANKA_050950	berg05:389961-392583	wtsch	p14sch	OK	41.3977	40.5784	-0.0288382	-0.0702932	0.92205	0.951623	no
PBANKA_050960	berg05:393702-398653	wtsch	p14sch	OK	47.2238	58.8459	0.317429	0.69765	0.3316	0.470338	no
PBANKA_050970	berg05:399149-414560	wtsch	p14sch	OK	5.69182	6.43986	0.17814	0.445295	0.5484	0.677643	no
PBANKA_050980	berg05:415818-416019	wtsch	p14sch	OK	205.501	241.041	0.23013	1.96198	0.58465	0.708278	no
PBANKA_050990	berg05:416408-416990	wtsch	p14sch	OK	148.972	134.913	-0.143008	-0.457154	0.63815	0.751592	no
PBANKA_051000	berg05:417301-417802	wtsch	p14sch	OK	499.544	500.18	0.00183779	0.0179681	0.99585	0.997227	no
PBANKA_051010	berg05:418579-423941	wtsch	p14sch	OK	148.994	168.528	0.177737	0.262251	0.6668	0.77391	no
PBANKA_051020	berg05:425305-426547	wtsch	p14sch	OK	130.531	116.558	-0.163344	-0.399504	0.5974	0.71842	no
PBANKA_051030	berg05:427848-428971	wtsch	p14sch	OK	155.986	216.879	0.475471	1.3067	0.1384	0.238238	no
PBANKA_051040	berg05:429321-430890	wtsch	p14sch	OK	26.3262	31.692	0.267621	0.62072	0.38555	0.525728	no
PBANKA_051050	berg05:431639-434369	wtsch	p14sch	OK	4.24429	5.94539	0.486247	0.913195	0.18315	0.297816	no
PBANKA_051060	berg05:435098-436724	wtsch	p14sch	OK	13.3059	20.2468	0.605631	1.20312	0.07855	0.150704	no
PBANKA_051070	berg05:437985-438195	wtsch	p14sch	OK	45.2208	40.0649	-0.174646	-1.08566	0.78145	0.858699	no
PBANKA_051080	berg05:439460-443792	wtsch	p14sch	OK	250.625	250.608	-0.000100129	-0.000117994	0.99975	0.999755	no
PBANKA_051090	berg05:447285-448370	wtsch	p14sch	OK	681.484	568.342	-0.261922	-0.565138	0.42305	0.563156	no
PBANKA_051100	berg05:449486-450350	wtsch	p14sch	NOTEST	1.98144	2.31774	0.226174	0	1	1	no
PBANKA_051110	berg05:450805-454252	wtsch	p14sch	OK	16.632	21.0143	0.337409	0.747568	0.27175	0.404456	no
PBANKA_051120	berg05:456221-458255	wtsch	p14sch	OK	285.141	197.773	-0.527834	-0.895844	0.134	0.232184	no
PBANKA_051130	berg05:460133-461735	wtsch	p14sch	OK	36.7942	33.9396	-0.11651	-0.278512	0.69385	0.794273	no
PBANKA_051140	berg05:462363-463942	wtsch	p14sch	OK	1623.25	1601.56	-0.0194012	-0.0281188	0.9683	0.980757	no
PBANKA_051150	berg05:466039-466799	wtsch	p14sch	OK	121.133	94.8639	-0.352664	-0.99294	0.2414	0.36968	no
PBANKA_051160	berg05:467515-468040	wtsch	p14sch	OK	62.983	64.1824	0.0272146	0.176625	0.9694	0.981361	no
PBANKA_051170	berg05:468216-470387	wtsch	p14sch	OK	212.335	242.477	0.191503	0.416888	0.55605	0.684258	no
PBANKA_051180	berg05:470885-472042	wtsch	p14sch	OK	322.267	298.964	-0.108285	-0.319621	0.7219	0.815424	no
PBANKA_051190	berg05:473497-474658	wtsch	p14sch	OK	725.893	596.094	-0.284219	-0.535111	0.4143	0.55462	no
PBANKA_051200	berg05:476662-478926	wtsch	p14sch	OK	279.075	313.946	0.169864	0.390533	0.6095	0.728433	no
PBANKA_051210	berg05:479544-482909	wtsch	p14sch	OK	45.5383	41.4343	-0.136255	-0.295917	0.6474	0.75879	no
PBANKA_051220	berg05:483629-485648	wtsch	p14sch	OK	12.9869	14.2382	0.132707	0.315386	0.6812	0.784815	no
PBANKA_051230	berg05:486244-487063	wtsch	p14sch	OK	28.6632	28.0632	-0.0305199	-0.0741864	0.9293	0.956267	no
PBANKA_051240	berg05:488080-489238	wtsch	p14sch	OK	217.804	213.644	-0.0278239	-0.0692541	0.92925	0.956224	no
PBANKA_051250	berg05:490370-491567	wtsch	p14sch	OK	228.41	191.147	-0.256947	-0.585731	0.41865	0.55893	no
PBANKA_051260	berg05:491984-493876	wtsch	p14sch	OK	63.0669	62.671	-0.00908633	-0.0225624	0.9775	0.986426	no
PBANKA_051270	berg05:495453-496551	wtsch	p14sch	OK	597.037	503.745	-0.245127	-0.75024	0.46105	0.599392	no
PBANKA_051280	berg05:499280-501254	wtsch	p14sch	OK	654.892	525.248	-0.318259	-0.388741	0.5174	0.65064	no
PBANKA_051290	berg05:501674-502143	wtsch	p14sch	OK	610.83	534.33	-0.193039	-0.897477	0.5025	0.637552	no
PBANKA_051300	berg05:503628-504853	wtsch	p14sch	OK	114.414	120.364	0.0731363	0.157764	0.8243	0.888277	no
PBANKA_051310	berg05:508274-512499	wtsch	p14sch	OK	7.34291	6.8416	-0.102016	-0.225065	0.7558	0.84006	no
PBANKA_051320	berg05:514255-515953	wtsch	p14sch	OK	11.0363	10.9861	-0.00657119	-0.0149947	0.9832	0.989808	no
PBANKA_051330	berg05:516264-518493	wtsch	p14sch	OK	9.5935	11.2781	0.233394	0.5172	0.48135	0.618188	no
PBANKA_051340	berg05:519370-520930	wtsch	p14sch	OK	44.8813	48.9772	0.125997	0.308851	0.67815	0.782484	no
PBANKA_051350	berg05:521996-522338	wtsch	p14sch	OK	7.5957	7.69003	0.0178066	0.0333792	0.95825	0.974515	no
PBANKA_051360	berg05:523491-524583	wtsch	p14sch	OK	450.527	375.515	-0.262741	-0.547381	0.45075	0.589832	no
PBANKA_051370	berg05:525132-527681	wtsch	p14sch	OK	3.83336	4.69139	0.291404	0.487025	0.49365	0.629446	no
PBANKA_051380	berg05:528540-529866	wtsch	p14sch	OK	111.537	97.9352	-0.187624	-0.446014	0.52695	0.659068	no
PBANKA_051390	berg05:533211-537252	wtsch	p14sch	OK	103.497	133.617	0.368521	0.617579	0.33935	0.478603	no
PBANKA_051400	berg05:538531-539336	wtsch	p14sch	OK	196.531	148.742	-0.401943	-1.47019	0.18365	0.298445	no
PBANKA_051410	berg05:539822-543886	wtsch	p14sch	OK	136.926	120.21	-0.187847	-0.321506	0.57935	0.703821	no
PBANKA_051420	berg05:544926-546186	wtsch	p14sch	OK	195.572	172.048	-0.184893	-0.339289	0.61355	0.731743	no
PBANKA_051430	berg05:547522-550366	wtsch	p14sch	OK	148.399	132.792	-0.160311	-0.281176	0.6661	0.773429	no
PBANKA_051440	berg05:555339-556215	wtsch	p14sch	OK	23.8037	25.3815	0.0925901	0.209926	0.8018	0.872693	no
PBANKA_051450	berg05:558272-559445	wtsch	p14sch	OK	50.7415	38.2688	-0.406997	-1.05917	0.21235	0.334655	no
PBANKA_051460	berg05:559929-561672	wtsch	p14sch	OK	24.4756	20.3309	-0.267672	-0.60033	0.38285	0.523143	no
PBANKA_051470	berg05:562314-563034	wtsch	p14sch	OK	21.8581	19.803	-0.14245	-0.336735	0.696	0.795923	no
PBANKA_051480	berg05:563660-564380	wtsch	p14sch	OK	95.053	97.4646	0.0361452	0.0997352	0.9027	0.939586	no
PBANKA_051490	berg05:565180-565822	wtsch	p14sch	OK	16388.6	17114.2	0.0625018	0.0927857	0.9082	0.943022	no
PBANKA_051500	berg05:567247-567901	wtsch	p14sch	OK	13415	14094.3	0.0712686	0.105217	0.8945	0.934207	no
PBANKA_051510	berg05:569119-569793	wtsch	p14sch	OK	16.2085	14.0942	-0.20165	-0.448689	0.6536	0.763697	no
PBANKA_051520	berg05:571638-572733	wtsch	p14sch	OK	129.134	113.849	-0.181746	-0.341632	0.5983	0.719191	no
PBANKA_051530	berg05:573576-575652	wtsch	p14sch	OK	144.323	158.634	0.136404	0.268422	0.66525	0.772803	no
PBANKA_051535	berg05:577065-578938	wtsch	p14sch	OK	8.61102	10.2346	0.249198	0.449438	0.52975	0.661622	no
PBANKA_051540	berg05:582983-584954	wtsch	p14sch	OK	64.0815	73.9496	0.206635	0.44414	0.48215	0.618918	no
PBANKA_051550	berg05:586800-587618	wtsch	p14sch	OK	214.148	197.871	-0.114048	-0.482163	0.71625	0.811136	no
PBANKA_051560	berg05:588104-589761	wtsch	p14sch	OK	23.0563	18.238	-0.338214	-0.758308	0.30075	0.437094	no
PBANKA_051570	berg05:590134-592591	wtsch	p14sch	OK	11.7134	11.278	-0.0546502	-0.118622	0.8723	0.919915	no
PBANKA_051580	berg05:593139-595372	wtsch	p14sch	OK	32.6408	32.0912	-0.0244977	-0.0580262	0.93825	0.961857	no
PBANKA_051590	berg05:598796-601790	wtsch	p14sch	OK	149.085	140.266	-0.0879684	-0.180462	0.78705	0.862481	no
PBANKA_051600	berg05:602225-603174	wtsch	p14sch	OK	270.028	267.365	-0.0142992	-0.0532026	0.962	0.976842	no
PBANKA_051610	berg05:604123-606400	wtsch	p14sch	OK	13.6268	16.0424	0.235439	0.549556	0.45615	0.594936	no
PBANKA_051620	berg05:606573-608588	wtsch	p14sch	OK	180.3	160.219	-0.170349	-0.367942	0.5779	0.702683	no
PBANKA_051630	berg05:609737-610792	wtsch	p14sch	OK	95.1564	78.7821	-0.272433	-0.687408	0.36175	0.501833	no
PBANKA_051640	berg05:612807-613851	wtsch	p14sch	NOTEST	2.22931	2.19834	-0.0201825	0	1	1	no
PBANKA_051650	berg05:614335-615691	wtsch	p14sch	OK	186.189	183.149	-0.0237521	-0.0516597	0.93725	0.961196	no
PBANKA_051660	berg05:616652-618094	wtsch	p14sch	OK	29.7045	32.6485	0.136334	0.322128	0.6717	0.777751	no
PBANKA_051670	berg05:619149-623766	wtsch	p14sch	OK	7.2942	6.83185	-0.0944741	-0.211354	0.7651	0.846807	no
PBANKA_051680	berg05:624668-626165	wtsch	p14sch	OK	32.6524	27.2088	-0.263113	-0.6411	0.3937	0.53396	no
PBANKA_051690	berg05:627101-631313	wtsch	p14sch	OK	285.799	242.945	-0.234371	-0.341781	0.58695	0.710147	no
PBANKA_051700	berg05:634390-635332	wtsch	p14sch	OK	3271.49	2099.93	-0.639605	-0.894489	0.1979	0.316644	no
PBANKA_051710	berg05:636704-637374	wtsch	p14sch	OK	46.1683	43.4099	-0.0888796	-0.268411	0.8236	0.887819	no
PBANKA_051720	berg05:638141-639032	wtsch	p14sch	OK	75.8812	66.8434	-0.182959	-0.476363	0.54045	0.670908	no
PBANKA_051730	berg05:640237-642310	wtsch	p14sch	OK	35.2396	34.8301	-0.0168639	-0.0379455	0.95605	0.973223	no
PBANKA_051740	berg05:642890-645602	wtsch	p14sch	OK	122.975	115.133	-0.0950671	-0.171774	0.77495	0.854004	no
PBANKA_051750	berg05:647030-648877	wtsch	p14sch	OK	484.473	362.906	-0.416822	-0.693974	0.26485	0.39664	no
PBANKA_051760	berg05:649658-652038	wtsch	p14sch	OK	545.327	599.804	0.13737	0.239189	0.7152	0.810374	no
PBANKA_051770	berg05:652875-654078	wtsch	p14sch	OK	90.9025	78.4173	-0.213148	-0.591905	0.4836	0.620235	no
PBANKA_051780	berg05:657156-659085	wtsch	p14sch	OK	49.4444	46.2481	-0.0964138	-0.233394	0.7369	0.826304	no
PBANKA_051790	berg05:659856-660922	wtsch	p14sch	OK	18.8476	22.0698	0.227691	0.533292	0.62465	0.740796	no
PBANKA_051800	berg05:661464-662097	wtsch	p14sch	OK	82.2802	77.9874	-0.0773052	-0.222109	0.79865	0.870559	no
PBANKA_051810	berg05:663346-665143	wtsch	p14sch	OK	5.48906	5.65534	0.0430552	0.0755596	0.9117	0.945161	no
PBANKA_051820	berg05:665822-667718	wtsch	p14sch	OK	43.6643	41.9626	-0.0573507	-0.111036	0.8417	0.900029	no
PBANKA_051830	berg05:669870-675090	wtsch	p14sch	OK	25.2128	23.8909	-0.077697	-0.168113	0.7959	0.868733	no
PBANKA_051840	berg05:675556-676384	wtsch	p14sch	OK	34.7559	34.661	-0.00394383	-0.00968555	0.98995	0.993661	no
PBANKA_051850	berg05:677488-678025	wtsch	p14sch	OK	392.067	399.679	0.0277393	0.0805229	0.92905	0.956087	no
PBANKA_051860	berg05:678749-681216	wtsch	p14sch	OK	18.9135	16.7538	-0.174926	-0.352754	0.62675	0.742498	no
PBANKA_051870	berg05:682837-685534	wtsch	p14sch	OK	202.699	170.984	-0.245479	-0.44623	0.47135	0.609101	no
PBANKA_051880	berg05:686337-689520	wtsch	p14sch	OK	13.1448	11.9531	-0.137109	-0.281712	0.65525	0.764993	no
PBANKA_051890	berg05:691917-693351	wtsch	p14sch	OK	20.0088	19.501	-0.037088	-0.0720906	0.90835	0.943087	no
PBANKA_051900	berg05:694422-696687	wtsch	p14sch	OK	1988.4	1899.51	-0.0659763	-0.0598278	0.9166	0.948257	no
PBANKA_051910	berg05:698848-699733	wtsch	p14sch	OK	2780.85	2430.79	-0.194104	-0.269116	0.69975	0.798731	no
PBANKA_051920	berg05:701160-702342	wtsch	p14sch	OK	1454.68	1223.55	-0.249628	-0.316614	0.6249	0.740999	no
PBANKA_051930	berg05:703665-705396	wtsch	p14sch	OK	488.241	452.522	-0.109604	-0.160853	0.7938	0.867315	no
PBANKA_051940	berg05:706863-708657	wtsch	p14sch	OK	928.465	901.24	-0.0429374	-0.054433	0.925	0.953505	no
PBANKA_051950	berg05:710346-711063	wtsch	p14sch	OK	79.2225	73.0821	-0.116393	-0.282744	0.7038	0.801706	no
PBANKA_051960	berg05:712510-713445	wtsch	p14sch	OK	54.9798	49.855	-0.141162	-0.346631	0.6573	0.766655	no
PBANKA_051970	berg05:713699-715325	wtsch	p14sch	OK	116.553	101.063	-0.205737	-0.50002	0.49905	0.634397	no
PBANKA_051980	berg05:716308-719350	wtsch	p14sch	OK	97.053	94.2041	-0.0429831	-0.0971852	0.8819	0.926085	no
PBANKA_051990	berg05:720259-725508	wtsch	p14sch	OK	206.748	154.229	-0.422802	-0.621433	0.2947	0.430409	no
PBANKA_052000	berg05:728825-731030	wtsch	p14sch	OK	32.6549	27.1385	-0.266961	-0.593306	0.3528	0.492655	no
PBANKA_052010	berg05:732685-736374	wtsch	p14sch	OK	31.8586	38.7986	0.284322	0.602627	0.3532	0.49307	no
PBANKA_052020	berg05:737040-737946	wtsch	p14sch	OK	452.042	375.72	-0.266798	-0.598218	0.409	0.549301	no
PBANKA_052030	berg05:740140-743509	wtsch	p14sch	OK	16.1442	16.6037	0.0404902	0.101047	0.89105	0.932141	no
PBANKA_052040	berg05:745951-748201	wtsch	p14sch	OK	133.197	134.032	0.00901349	0.0152107	0.9802	0.988069	no
PBANKA_052050	berg05:749500-752461	wtsch	p14sch	OK	35.8589	31.7117	-0.177318	-0.382598	0.5541	0.682549	no
PBANKA_052060	berg05:753991-754664	wtsch	p14sch	OK	275.27	249.249	-0.143262	-0.670534	0.6441	0.756252	no
PBANKA_052070	berg05:754843-760050	wtsch	p14sch	OK	22.8692	28.3314	0.308996	0.639738	0.3219	0.460035	no
PBANKA_052080	berg05:760666-762140	wtsch	p14sch	OK	64.0629	58.5892	-0.128856	-0.365006	0.6873	0.789492	no
PBANKA_052090	berg05:763027-763990	wtsch	p14sch	OK	1823.67	1573.41	-0.212947	-0.889917	0.4964	0.631878	no
PBANKA_052100	berg05:764537-767327	wtsch	p14sch	OK	28.6548	26.4641	-0.114743	-0.266604	0.6982	0.797579	no
PBANKA_052110	berg05:767966-768387	wtsch	p14sch	OK	83.6659	67.2911	-0.314225	-3.44497	0.6705	0.776893	no
PBANKA_052120	berg05:768599-770774	wtsch	p14sch	OK	29.3549	53.542	0.867067	1.83738	0.0158	0.0397113	yes
PBANKA_052130	berg05:783185-791594	wtsch	p14sch	OK	146.442	110.733	-0.403247	-0.535741	0.36785	0.508005	no
PBANKA_052140	berg05:794785-796552	wtsch	p14sch	OK	77.8156	75.0014	-0.0531415	-0.136943	0.85765	0.910325	no
PBANKA_052150	berg05:797324-800993	wtsch	p14sch	OK	1.86099	2.85638	0.618118	1.04966	0.1292	0.22554	no
PBANKA_052160	berg05:802891-804454	wtsch	p14sch	OK	40.7767	34.5817	-0.237734	-0.586714	0.43505	0.574848	no
PBANKA_052170	berg05:809135-817463	wtsch	p14sch	OK	153.323	134.682	-0.187021	-0.201336	0.7324	0.82315	no
PBANKA_052180	berg05:819326-820124	wtsch	p14sch	OK	27.974	23.7473	-0.236323	-0.578871	0.4969	0.632339	no
PBANKA_052190	berg05:820526-821729	wtsch	p14sch	OK	31.8233	49.4596	0.636168	1.60641	0.079	0.151415	no
PBANKA_052200	berg05:822985-824383	wtsch	p14sch	OK	42.8892	41.845	-0.0355589	-0.0850512	0.9061	0.941812	no
PBANKA_052210	berg05:824442-830486	wtsch	p14sch	OK	2.81179	6.32123	1.16872	2.19553	0.00135	0.00485188	yes
PBANKA_052220	berg05:832550-832910	wtsch	p14sch	OK	276.708	366.093	0.403847	1.64199	0.19405	0.311776	no
PBANKA_052230	berg05:833725-833953	wtsch	p14sch	OK	23.7285	18.8743	-0.330202	-1.32682	0.6754	0.780437	no
PBANKA_052240	berg05:835115-836677	wtsch	p14sch	OK	43.5276	45.2235	0.0551408	0.133014	0.85645	0.909617	no
PBANKA_052250	berg05:837491-838598	wtsch	p14sch	OK	36.9585	35.651	-0.0519638	-0.128595	0.86975	0.918165	no
PBANKA_052260	berg05:839737-848716	wtsch	p14sch	OK	40.0094	42.5678	0.0894249	0.16601	0.7859	0.861735	no
PBANKA_052270	berg05:852803-854485	wtsch	p14sch	OK	691.178	709.923	0.0386055	0.0671356	0.916	0.947854	no
PBANKA_052280	berg05:856645-857606	wtsch	p14sch	OK	1355.89	1113.48	-0.284171	-0.797399	0.39115	0.53144	no
PBANKA_052290	berg05:859347-866709	wtsch	p14sch	OK	28.827	27.193	-0.0841829	-0.182774	0.7897	0.864327	no
PBANKA_052300	berg05:866815-867235	wtsch	p14sch	OK	3.56195	1.92269	-0.889536	-1.03376	0.3266	0.464981	no
PBANKA_052310	berg05:868499-869672	wtsch	p14sch	OK	66.5508	58.5092	-0.185793	-0.432621	0.52165	0.654347	no
PBANKA_052320	berg05:871177-873321	wtsch	p14sch	OK	19.1804	14.6234	-0.391361	-0.887956	0.2529	0.383143	no
PBANKA_052330	berg05:873741-874906	wtsch	p14sch	OK	92.3545	76.575	-0.270309	-0.740776	0.37205	0.51228	no
PBANKA_052340	berg05:876009-876744	wtsch	p14sch	OK	38.3892	38.0594	-0.0124489	-0.0323862	0.9708	0.982168	no
PBANKA_052350	berg05:877191-877877	wtsch	p14sch	OK	17.0895	14.7358	-0.213784	-0.475025	0.66565	0.773106	no
PBANKA_052360	berg05:878276-878930	wtsch	p14sch	OK	157.801	161.042	0.0293315	0.09805	0.92245	0.951864	no
PBANKA_052370	berg05:879468-880467	wtsch	p14sch	OK	1273.58	1262.9	-0.0121509	-0.0212615	0.97865	0.987132	no
PBANKA_052380	berg05:882658-883162	wtsch	p14sch	OK	404.608	340.039	-0.250828	-0.665302	0.49725	0.632688	no
PBANKA_052390	berg05:885227-886421	wtsch	p14sch	OK	2483.03	2429.01	-0.0317307	-0.0464347	0.94465	0.966127	no
PBANKA_052400	berg05:887404-890971	wtsch	p14sch	OK	33.7729	30.5492	-0.14473	-0.360659	0.62355	0.73986	no
PBANKA_052410	berg05:892879-893861	wtsch	p14sch	OK	140.403	130.669	-0.103663	-0.258718	0.7399	0.828416	no
PBANKA_052420	berg05:895185-895653	wtsch	p14sch	OK	1204.96	816.387	-0.561664	-1.57958	0.12665	0.222013	no
PBANKA_052430	berg05:898720-899905	wtsch	p14sch	OK	1315.82	1056.42	-0.316775	-0.513531	0.4327	0.572574	no
PBANKA_052440	berg05:901819-903030	wtsch	p14sch	OK	82.5488	69.9437	-0.239053	-0.593059	0.412	0.55233	no
PBANKA_052450	berg05:905644-906507	wtsch	p14sch	OK	124.744	115.478	-0.111358	-0.27004	0.7604	0.84345	no
PBANKA_052460	berg05:908646-909458	wtsch	p14sch	OK	87.0525	89.0415	0.0325916	0.0912403	0.9144	0.9469	no
PBANKA_052470	berg05:914769-917649	wtsch	p14sch	OK	398.701	343.467	-0.215137	-0.343838	0.56395	0.691055	no
PBANKA_052480	berg05:921244-921592	wtsch	p14sch	OK	4066.29	3130.31	-0.377409	-1.4971	0.2664	0.398404	no
PBANKA_060010	berg06:993-2201	wtsch	p14sch	OK	5.45695	4.23651	-0.365218	-0.580609	0.436	0.575801	no
PBANKA_060020	berg06:4720-5848	wtsch	p14sch	OK	5.47998	5.08058	-0.109178	-0.178637	0.8164	0.882689	no
PBANKA_060030	berg06:10729-11965	wtsch	p14sch	OK	6.9994	4.57965	-0.611994	-1.06348	0.18855	0.30473	no
PBANKA_060040	berg06:26850-28405	wtsch	p14sch	OK	49.3642	44.1158	-0.16217	-0.385691	0.59855	0.719371	no
PBANKA_060050	berg06:31754-33173	wtsch	p14sch	OK	56.3766	55.4326	-0.0243617	-0.0551076	0.9337	0.958849	no
PBANKA_060060	berg06:34997-35957	wtsch	p14sch	OK	89.7386	177.093	0.980709	2.28621	0.0049	0.0146738	yes
PBANKA_060070	berg06:37066-37657	wtsch	p14sch	OK	30.0337	59.7305	0.991884	2.30986	0.01385	0.035496	yes
PBANKA_060080	berg06:39108-39741	wtsch	p14sch	OK	107.94	123.01	0.188547	0.568768	0.51895	0.651972	no
PBANKA_060090	berg06:40896-41881	wtsch	p14sch	OK	106.271	105.728	-0.00739708	-0.0207274	0.98015	0.988056	no
PBANKA_060100	berg06:42798-46780	wtsch	p14sch	OK	30.5116	30.7643	0.0118995	0.0268682	0.96845	0.98084	no
PBANKA_060110	berg06:48529-49501	wtsch	p14sch	OK	334.978	316.986	-0.0796504	-0.185184	0.80155	0.872544	no
PBANKA_060120	berg06:51560-74114	wtsch	p14sch	OK	1.58682	3.3629	1.08356	2.13997	0.00105	0.00390657	yes
PBANKA_060140	berg06:74146-75706	wtsch	p14sch	OK	61.346	47.4884	-0.369394	-0.88602	0.23955	0.367574	no
PBANKA_060150	berg06:76669-79525	wtsch	p14sch	OK	16.4361	18.3408	0.15819	0.420526	0.59575	0.717192	no
PBANKA_060160	berg06:80578-86611	wtsch	p14sch	OK	192.261	187.461	-0.0364717	-0.0571256	0.92205	0.951623	no
PBANKA_060170	berg06:89605-91450	wtsch	p14sch	OK	109.262	106.834	-0.0324128	-0.0847539	0.91195	0.94533	no
PBANKA_060180	berg06:92113-92603	wtsch	p14sch	OK	55.9353	41.0636	-0.4459	-1.7916	0.3387	0.477939	no
PBANKA_060190	berg06:93926-94244	wtsch	p14sch	OK	3192.02	2859.48	-0.158717	-0.710442	0.63935	0.752531	no
PBANKA_060200	berg06:97735-100852	wtsch	p14sch	OK	89.6365	100.085	0.159074	0.330871	0.6179	0.735279	no
PBANKA_060210	berg06:101110-101705	wtsch	p14sch	OK	76.9438	77.1046	0.00301148	0.00978501	0.9948	0.996617	no
PBANKA_060220	berg06:102322-102772	wtsch	p14sch	OK	49.6903	53.3266	0.101891	0.367559	0.8072	0.876456	no
PBANKA_060230	berg06:103235-105674	wtsch	p14sch	OK	41.0419	43.8388	0.0951103	0.240556	0.75115	0.836648	no
PBANKA_060240	berg06:106958-110030	wtsch	p14sch	OK	41.696	48.4744	0.217315	0.515171	0.46995	0.60776	no
PBANKA_060250	berg06:110528-112163	wtsch	p14sch	OK	25.8213	24.0883	-0.10023	-0.227804	0.74645	0.833272	no
PBANKA_060260	berg06:113132-113912	wtsch	p14sch	OK	22.7908	18.7772	-0.279468	-0.649712	0.4872	0.623512	no
PBANKA_060270	berg06:115004-116683	wtsch	p14sch	OK	452.625	431.61	-0.068589	-0.145897	0.83715	0.89689	no
PBANKA_060280	berg06:119758-121055	wtsch	p14sch	OK	1777.78	1520.43	-0.225597	-0.64931	0.51425	0.647905	no
PBANKA_060290	berg06:122237-123556	wtsch	p14sch	OK	37.5878	58.9875	0.650146	1.5394	0.09335	0.173311	no
PBANKA_060300	berg06:123703-126391	wtsch	p14sch	OK	21.961	24.4776	0.156518	0.37379	0.5973	0.718339	no
PBANKA_060310	berg06:127339-128896	wtsch	p14sch	NOTEST	1.06745	0.653078	-0.708836	0	1	1	no
PBANKA_060320	berg06:129211-129697	wtsch	p14sch	OK	1273.09	965.188	-0.399455	-1.12516	0.21805	0.341634	no
PBANKA_060330	berg06:131167-133607	wtsch	p14sch	OK	239.134	341.56	0.514324	1.15239	0.12855	0.22463	no
PBANKA_060340	berg06:134213-135110	wtsch	p14sch	OK	19.3541	18.8553	-0.0376708	-0.0914259	0.9204	0.950622	no
PBANKA_060350	berg06:136436-137552	wtsch	p14sch	OK	17.5244	15.7371	-0.155194	-0.336736	0.6586	0.767721	no
PBANKA_060360	berg06:138253-139183	wtsch	p14sch	OK	106.027	81.5089	-0.379397	-1.38304	0.2694	0.401812	no
PBANKA_060365	berg06:139857-140631	wtsch	p14sch	OK	394.521	301.503	-0.387933	-1.82157	0.2569	0.387615	no
PBANKA_060370	berg06:141492-143713	wtsch	p14sch	OK	67.1964	72.6355	0.11229	0.248436	0.70805	0.804926	no
PBANKA_060380	berg06:144204-146397	wtsch	p14sch	OK	24.8583	19.9526	-0.317151	-0.701546	0.31055	0.447874	no
PBANKA_060390	berg06:147290-148430	wtsch	p14sch	OK	121.193	137.697	0.184193	0.408178	0.5823	0.706355	no
PBANKA_060400	berg06:150808-151813	wtsch	p14sch	OK	35.8333	29.6467	-0.273429	-0.706662	0.40915	0.549461	no
PBANKA_060410	berg06:153007-155713	wtsch	p14sch	OK	74.8624	70.0819	-0.0952007	-0.191744	0.76705	0.848212	no
PBANKA_060420	berg06:162377-166006	wtsch	p14sch	OK	218.843	186.852	-0.228001	-0.338831	0.5816	0.705783	no
PBANKA_060430	berg06:167283-169217	wtsch	p14sch	OK	750.176	723.534	-0.0521689	-0.0955307	0.8806	0.925289	no
PBANKA_060440	berg06:171119-172109	wtsch	p14sch	OK	14.8624	17.1899	0.209895	0.479745	0.5779	0.702683	no
PBANKA_060450	berg06:173694-180885	wtsch	p14sch	OK	280.807	268.969	-0.0621354	-0.0882464	0.8902	0.931531	no
PBANKA_060460	berg06:181423-184942	wtsch	p14sch	OK	70.3873	73.3587	0.0596512	0.108375	0.85575	0.909177	no
PBANKA_060470	berg06:186652-187561	wtsch	p14sch	OK	63.7469	62.207	-0.0352786	-0.0880703	0.9077	0.942783	no
PBANKA_060480	berg06:188776-191984	wtsch	p14sch	OK	208.801	192.948	-0.113919	-0.208541	0.7381	0.827191	no
PBANKA_060490	berg06:193542-200973	wtsch	p14sch	OK	128.552	133.014	0.0492261	0.0589825	0.9197	0.95018	no
PBANKA_060500	berg06:202495-203626	wtsch	p14sch	OK	14.4047	14.6184	0.0212393	0.0447255	0.95265	0.971205	no
PBANKA_060510	berg06:204081-206211	wtsch	p14sch	OK	52.4929	58.8449	0.164793	0.326245	0.6018	0.722035	no
PBANKA_060520	berg06:206679-210945	wtsch	p14sch	OK	143.148	141.659	-0.0150857	-0.0258935	0.96635	0.979537	no
PBANKA_060530	berg06:212310-213858	wtsch	p14sch	OK	162.404	146.253	-0.151118	-0.323323	0.6249	0.740999	no
PBANKA_060540	berg06:218272-220306	wtsch	p14sch	OK	10.4206	10.3771	-0.00603429	-0.0139383	0.9846	0.990669	no
PBANKA_060550	berg06:221194-223636	wtsch	p14sch	OK	21.4934	30.6271	0.510914	1.11501	0.0955	0.176599	no
PBANKA_060560	berg06:224543-231903	wtsch	p14sch	OK	162.072	196.726	0.279551	0.445208	0.47175	0.609491	no
PBANKA_060570	berg06:234428-236792	wtsch	p14sch	OK	263.265	219.424	-0.262797	-0.446908	0.46725	0.605157	no
PBANKA_060580	berg06:239183-240377	wtsch	p14sch	OK	959.509	954.871	-0.00699091	-0.0312023	0.9828	0.989576	no
PBANKA_060590	berg06:241605-242746	wtsch	p14sch	OK	35.1288	35.2716	0.00585114	0.0127665	0.98485	0.990751	no
PBANKA_060600	berg06:243891-244719	wtsch	p14sch	OK	68.7081	61.4611	-0.160805	-0.455597	0.6165	0.734093	no
PBANKA_060610	berg06:245103-246747	wtsch	p14sch	OK	20.7651	18.9979	-0.12832	-0.277416	0.68025	0.784075	no
PBANKA_060620	berg06:247268-249306	wtsch	p14sch	OK	1006.7	1054.49	0.0669201	0.111746	0.8687	0.917521	no
PBANKA_060630	berg06:249889-252535	wtsch	p14sch	OK	49.4328	56.2327	0.185939	0.343309	0.54915	0.678222	no
PBANKA_060640	berg06:253073-254428	wtsch	p14sch	OK	10.293	12.1441	0.238587	0.495851	0.5238	0.656288	no
PBANKA_060650	berg06:255062-255656	wtsch	p14sch	OK	21.8557	18.2107	-0.263223	-0.682379	0.5828	0.706764	no
PBANKA_060660	berg06:256534-269759	wtsch	p14sch	OK	19.2812	14.8229	-0.379373	-0.696142	0.27025	0.402783	no
PBANKA_060670	berg06:270501-281176	wtsch	p14sch	OK	2.02026	2.19167	0.117488	0.222378	0.7251	0.817691	no
PBANKA_060680	berg06:282491-283212	wtsch	p14sch	OK	114.762	91.2213	-0.331205	-1.08875	0.3058	0.442592	no
PBANKA_060690	berg06:284700-289227	wtsch	p14sch	OK	10.492	9.53978	-0.137267	-0.29632	0.6456	0.757324	no
PBANKA_060700	berg06:289704-294087	wtsch	p14sch	OK	10.3951	14.7786	0.507613	1.08524	0.09295	0.17269	no
PBANKA_060710	berg06:294962-295190	wtsch	p14sch	OK	95.3241	84.5016	-0.173862	-1.02012	0.70845	0.805266	no
PBANKA_060720	berg06:296217-297638	wtsch	p14sch	OK	4.85164	4.26138	-0.187152	-0.310261	0.68575	0.788368	no
PBANKA_060730	berg06:298166-300821	wtsch	p14sch	OK	71.7062	64.0132	-0.163729	-0.348516	0.59685	0.717997	no
PBANKA_060740	berg06:308113-312331	wtsch	p14sch	OK	155.905	168.737	0.114103	0.185367	0.76985	0.850318	no
PBANKA_060750	berg06:314409-315023	wtsch	p14sch	OK	33.4126	25.7256	-0.377189	-0.917863	0.3557	0.49565	no
PBANKA_060760	berg06:317193-318017	wtsch	p14sch	OK	407.898	335.783	-0.28068	-1.30173	0.34835	0.487995	no
PBANKA_060770	berg06:318819-322566	wtsch	p14sch	OK	386.596	407.967	0.0776237	0.119896	0.84675	0.903453	no
PBANKA_060780	berg06:325386-327306	wtsch	p14sch	OK	193.927	213.195	0.136662	0.261907	0.6984	0.797698	no
PBANKA_060790	berg06:328401-331459	wtsch	p14sch	OK	4.83501	7.88473	0.705542	1.46827	0.0469	0.0987855	no
PBANKA_060800	berg06:332260-333577	wtsch	p14sch	OK	16.5928	20.0281	0.271473	0.557984	0.4201	0.560303	no
PBANKA_060810	berg06:334652-336460	wtsch	p14sch	OK	144.949	140.328	-0.0467363	-0.129943	0.8731	0.920436	no
PBANKA_060820	berg06:336498-337071	wtsch	p14sch	OK	94.3992	91.7296	-0.0413876	-0.132757	0.89765	0.936305	no
PBANKA_060830	berg06:338165-340532	wtsch	p14sch	OK	29.0271	28.6623	-0.0182431	-0.0446688	0.9486	0.968699	no
PBANKA_060840	berg06:342172-343344	wtsch	p14sch	OK	37.4838	34.8532	-0.10498	-0.284193	0.74625	0.833131	no
PBANKA_060850	berg06:344346-345276	wtsch	p14sch	OK	55.0168	64.145	0.221463	0.580244	0.46245	0.600725	no
PBANKA_060860	berg06:347221-349846	wtsch	p14sch	OK	394.305	502.49	0.349785	0.55372	0.3901	0.530386	no
PBANKA_060870	berg06:353180-353774	wtsch	p14sch	OK	17.9692	16.6032	-0.114065	-0.257256	0.7808	0.85822	no
PBANKA_060880	berg06:354236-355892	wtsch	p14sch	OK	11.841	13.1225	0.148248	0.318978	0.66505	0.772637	no
PBANKA_060890	berg06:356902-359503	wtsch	p14sch	OK	23.0746	24.5742	0.09084	0.226125	0.761	0.843869	no
PBANKA_060900	berg06:360406-361801	wtsch	p14sch	OK	5.19433	3.61767	-0.521876	-0.966078	0.2642	0.395893	no
PBANKA_060910	berg06:362670-366180	wtsch	p14sch	OK	211.228	180.573	-0.226216	-0.356711	0.5614	0.688818	no
PBANKA_060920	berg06:367835-369418	wtsch	p14sch	OK	19.8742	18.6523	-0.091547	-0.225592	0.78235	0.859261	no
PBANKA_060925	berg06:370864-370987	wtsch	p14sch	NOTEST	0	0	0	0	1	1	no
PBANKA_060930	berg06:371821-375458	wtsch	p14sch	OK	34.0676	35.9935	0.0793383	0.210706	0.79645	0.869093	no
PBANKA_060950	berg06:376834-381932	wtsch	p14sch	OK	283.456	310.76	0.132678	0.178292	0.7628	0.84513	no
PBANKA_060960	berg06:382774-383476	wtsch	p14sch	OK	4.33219	4.50188	0.0554312	0.082991	0.9185	0.949407	no
PBANKA_060970	berg06:384003-388359	wtsch	p14sch	OK	19.7686	18.6957	-0.0805099	-0.203823	0.7844	0.860714	no
PBANKA_060980	berg06:389334-392873	wtsch	p14sch	OK	11.2001	11.6967	0.0625865	0.143366	0.835	0.895486	no
PBANKA_060990	berg06:395074-396280	wtsch	p14sch	OK	328.017	273.215	-0.263736	-0.629951	0.3841	0.524378	no
PBANKA_061000	berg06:397303-398503	wtsch	p14sch	OK	48.3117	47.4937	-0.0246339	-0.0650317	0.93345	0.958706	no
PBANKA_061010	berg06:400159-408600	wtsch	p14sch	OK	64.7418	62.9526	-0.0404317	-0.0790345	0.9039	0.940351	no
PBANKA_061020	berg06:410705-413849	wtsch	p14sch	OK	179.766	176.253	-0.0284742	-0.0502806	0.93025	0.956813	no
PBANKA_061030	berg06:415089-416215	wtsch	p14sch	OK	220.043	213.621	-0.0427317	-0.11293	0.8897	0.931219	no
PBANKA_061040	berg06:417516-421935	wtsch	p14sch	OK	118.01	111.333	-0.084027	-0.135222	0.81275	0.880135	no
PBANKA_061050	berg06:424301-425214	wtsch	p14sch	OK	642.12	556.375	-0.206784	-0.591879	0.51615	0.649532	no
PBANKA_061060	berg06:426277-427735	wtsch	p14sch	OK	46.0588	46.7926	0.022803	0.0595619	0.94075	0.963599	no
PBANKA_061070	berg06:428138-429094	wtsch	p14sch	OK	19.4945	27.8775	0.516036	1.10725	0.1526	0.257706	no
PBANKA_061080	berg06:431453-433346	wtsch	p14sch	OK	103.71	96.9531	-0.097194	-0.227745	0.75435	0.838931	no
PBANKA_061090	berg06:434516-436237	wtsch	p14sch	OK	398.713	340.713	-0.226797	-0.426566	0.50155	0.636641	no
PBANKA_061100	berg06:438317-438872	wtsch	p14sch	OK	47.8584	55.9238	0.224691	0.661795	0.5057	0.64034	no
PBANKA_061110	berg06:440612-443462	wtsch	p14sch	OK	28.82	27.2771	-0.0793789	-0.181822	0.78705	0.862481	no
PBANKA_061120	berg06:443692-445339	wtsch	p14sch	NOTEST	1.41301	1.57896	0.160205	0	1	1	no
PBANKA_061130	berg06:446450-447068	wtsch	p14sch	OK	58.7755	73.1086	0.314825	0.937625	0.32565	0.463976	no
PBANKA_061140	berg06:448558-450622	wtsch	p14sch	OK	50.7534	55.4747	0.128327	0.274879	0.68205	0.785502	no
PBANKA_061150	berg06:452524-453367	wtsch	p14sch	OK	315.586	327.796	0.054765	0.165444	0.8754	0.921923	no
PBANKA_061160	berg06:457842-460598	wtsch	p14sch	OK	610.779	590.454	-0.0488238	-0.0702118	0.91115	0.94484	no
PBANKA_061170	berg06:461160-461865	wtsch	p14sch	OK	126.411	123.352	-0.0353517	-0.123101	0.90725	0.942483	no
PBANKA_061180	berg06:462809-465056	wtsch	p14sch	OK	105.563	105.285	-0.00380368	-0.00899938	0.9903	0.993902	no
PBANKA_061190	berg06:466493-467264	wtsch	p14sch	OK	78.4084	77.3041	-0.0204638	-0.0594661	0.9473	0.967814	no
PBANKA_061200	berg06:467971-468694	wtsch	p14sch	OK	13.3648	15.0797	0.174166	0.382212	0.66675	0.773877	no
PBANKA_061210	berg06:468968-471588	wtsch	p14sch	OK	7.48104	7.22357	-0.0505269	-0.114532	0.88965	0.931185	no
PBANKA_061220	berg06:473616-477372	wtsch	p14sch	OK	96.7855	110.702	0.19382	0.332039	0.60375	0.723709	no
PBANKA_061230	berg06:478030-480529	wtsch	p14sch	OK	31.3143	30.5564	-0.0353498	-0.0838062	0.90575	0.941598	no
PBANKA_061240	berg06:483068-486332	wtsch	p14sch	OK	821.91	1021.59	0.313768	0.412282	0.49705	0.632478	no
PBANKA_061250	berg06:486821-487421	wtsch	p14sch	OK	19.4172	20.0346	0.0451588	0.10646	0.91115	0.94484	no
PBANKA_061260	berg06:488037-490941	wtsch	p14sch	OK	5.16245	4.52629	-0.189729	-0.411029	0.60435	0.724176	no
PBANKA_061270	berg06:491691-493473	wtsch	p14sch	OK	14.1151	13.6221	-0.0512905	-0.117516	0.87995	0.924866	no
PBANKA_061280	berg06:493758-497334	wtsch	p14sch	OK	24.3369	24.6239	0.0169127	0.0403977	0.95595	0.973158	no
PBANKA_061290	berg06:498950-499355	wtsch	p14sch	OK	22.9354	24.4227	0.0906435	0.222222	0.84915	0.905042	no
PBANKA_061300	berg06:499720-503431	wtsch	p14sch	OK	13.2436	14.5436	0.135087	0.327065	0.6509	0.761614	no
PBANKA_061310	berg06:504960-516951	wtsch	p14sch	OK	9.67301	9.66587	-0.00106512	-0.00248812	0.99725	0.998029	no
PBANKA_061320	berg06:517601-523409	wtsch	p14sch	OK	58.6469	66.1608	0.173921	0.351787	0.6009	0.721279	no
PBANKA_061330	berg06:525203-527168	wtsch	p14sch	OK	134.862	138.883	0.0423931	0.0939665	0.89305	0.933354	no
PBANKA_061340	berg06:528094-529120	wtsch	p14sch	OK	46.0462	41.4327	-0.152314	-0.33344	0.62665	0.742416	no
PBANKA_061350	berg06:529716-530820	wtsch	p14sch	OK	31.1588	29.193	-0.0940186	-0.223004	0.76555	0.847106	no
PBANKA_061360	berg06:531691-533194	wtsch	p14sch	OK	22.1209	19.3789	-0.190921	-0.43515	0.53845	0.669131	no
PBANKA_061370	berg06:534602-537377	wtsch	p14sch	OK	497.457	369.472	-0.429106	-0.614764	0.2966	0.432484	no
PBANKA_061380	berg06:537914-540986	wtsch	p14sch	OK	137.995	103.524	-0.414659	-0.626234	0.25945	0.39051	no
PBANKA_061390	berg06:542221-543748	wtsch	p14sch	OK	138.879	125.165	-0.149993	-0.333879	0.6402	0.753208	no
PBANKA_061400	berg06:545746-547270	wtsch	p14sch	OK	430.112	354.99	-0.276932	-0.597872	0.4098	0.550129	no
PBANKA_061410	berg06:548247-549246	wtsch	p14sch	OK	299.59	260.364	-0.202461	-0.622352	0.5006	0.635782	no
PBANKA_061420	berg06:549641-552336	wtsch	p14sch	OK	25.0037	21.0945	-0.245277	-0.570634	0.44575	0.585092	no
PBANKA_061430	berg06:552781-554494	wtsch	p14sch	OK	54.8052	55.2803	0.0124534	0.0298208	0.9693	0.98132	no
PBANKA_061440	berg06:555127-558226	wtsch	p14sch	OK	6.07183	6.42114	0.0806979	0.168454	0.8113	0.879106	no
PBANKA_061450	berg06:559111-560347	wtsch	p14sch	OK	170.004	162.92	-0.0614021	-0.136277	0.8375	0.897168	no
PBANKA_061460	berg06:562898-563885	wtsch	p14sch	OK	16.417	12.4274	-0.401663	-0.911551	0.30975	0.446995	no
PBANKA_061470	berg06:564950-567216	wtsch	p14sch	OK	44.2003	47.4971	0.103783	0.272003	0.74005	0.828481	no
PBANKA_061480	berg06:567923-570593	wtsch	p14sch	OK	29.7229	32.3011	0.120008	0.312383	0.6837	0.786771	no
PBANKA_061490	berg06:570967-572180	wtsch	p14sch	OK	111.234	104.606	-0.0886341	-0.218284	0.7583	0.841949	no
PBANKA_061500	berg06:573887-575612	wtsch	p14sch	OK	53.3171	47.644	-0.162304	-0.408988	0.5777	0.702542	no
PBANKA_061510	berg06:576772-578824	wtsch	p14sch	OK	94.5742	92.9657	-0.0247478	-0.0530283	0.93415	0.959125	no
PBANKA_061520	berg06:580268-582030	wtsch	p14sch	OK	234.975	286.183	0.284428	0.57036	0.3923	0.532585	no
PBANKA_061530	berg06:583076-587037	wtsch	p14sch	OK	234.391	269.718	0.202538	0.337026	0.5947	0.716398	no
PBANKA_061540	berg06:588898-590509	wtsch	p14sch	OK	97.271	88.3703	-0.138449	-0.289569	0.6429	0.755347	no
PBANKA_061550	berg06:591634-595381	wtsch	p14sch	OK	32.5617	36.7726	0.175456	0.336299	0.57585	0.701075	no
PBANKA_061560	berg06:596417-598440	wtsch	p14sch	OK	29.0334	27.8134	-0.0619331	-0.132905	0.83925	0.898362	no
PBANKA_061570	berg06:599510-617151	wtsch	p14sch	OK	4.68407	5.89746	0.33233	0.711942	0.2637	0.39533	no
PBANKA_061580	berg06:618084-625455	wtsch	p14sch	OK	42.1191	50.3587	0.257766	0.510072	0.42925	0.569223	no
PBANKA_061590	berg06:632211-640613	wtsch	p14sch	NOTEST	0.155217	0.206794	0.413906	0	1	1	no
PBANKA_061600	berg06:642172-642643	wtsch	p14sch	OK	33.6122	41.0719	0.289168	0.797886	0.46625	0.604353	no
PBANKA_061610	berg06:644375-645695	wtsch	p14sch	OK	144.625	123.836	-0.223881	-0.627962	0.45615	0.594936	no
PBANKA_061620	berg06:646822-651182	wtsch	p14sch	OK	22.6522	24.1834	0.0943651	0.193043	0.75715	0.841073	no
PBANKA_061630	berg06:651567-652956	wtsch	p14sch	OK	21.742	20.1153	-0.112195	-0.261986	0.7335	0.823903	no
PBANKA_061640	berg06:653890-655372	wtsch	p14sch	OK	31.455	31.2365	-0.0100576	-0.0231659	0.97585	0.985386	no
PBANKA_061650	berg06:657028-657562	wtsch	p14sch	OK	115.73	106.059	-0.125899	-0.39717	0.6792	0.78329	no
PBANKA_061660	berg06:658177-659121	wtsch	p14sch	OK	199.907	179.538	-0.155035	-0.514846	0.599	0.719692	no
PBANKA_061670	berg06:660208-661818	wtsch	p14sch	OK	152.306	157.98	0.052768	0.117923	0.86695	0.91637	no
PBANKA_061680	berg06:663540-666258	wtsch	p14sch	OK	33.4737	30.0564	-0.155356	-0.374393	0.5995	0.720145	no
PBANKA_061690	berg06:666869-670892	wtsch	p14sch	OK	9.86886	11.2608	0.190357	0.430995	0.53635	0.667341	no
PBANKA_061700	berg06:671903-673263	wtsch	p14sch	OK	39.205	52.7319	0.427638	0.99012	0.16845	0.278753	no
PBANKA_061710	berg06:674962-675780	wtsch	p14sch	OK	1310.15	1139.76	-0.200995	-0.553643	0.54885	0.678006	no
PBANKA_061720	berg06:677085-678002	wtsch	p14sch	OK	1301.73	1111.56	-0.227845	-0.761663	0.4727	0.610358	no
PBANKA_061730	berg06:678677-680156	wtsch	p14sch	OK	42.1285	39.5636	-0.0906255	-0.226023	0.7584	0.842021	no
PBANKA_061740	berg06:681087-689733	wtsch	p14sch	OK	17.7475	16.6366	-0.0932595	-0.200357	0.75935	0.842674	no
PBANKA_061750	berg06:690676-691420	wtsch	p14sch	OK	54.0766	45.3809	-0.252918	-0.675195	0.4473	0.586565	no
PBANKA_061760	berg06:691634-692498	wtsch	p14sch	OK	133.406	131.472	-0.0210703	-0.0580976	0.94075	0.963599	no
PBANKA_061770	berg06:693164-693708	wtsch	p14sch	OK	220.832	195.081	-0.178871	-0.771748	0.558	0.68598	no
PBANKA_061780	berg06:694104-694494	wtsch	p14sch	OK	89.9625	93.3202	0.0528659	0.21996	0.88695	0.929347	no
PBANKA_061790	berg06:695893-697948	wtsch	p14sch	OK	40.6134	43.9721	0.114632	0.263731	0.69545	0.795529	no
PBANKA_061800	berg06:699013-699955	wtsch	p14sch	OK	20.466	14.9557	-0.452528	-1.03821	0.3653	0.505395	no
PBANKA_061810	berg06:700268-701900	wtsch	p14sch	OK	116.377	106.897	-0.122575	-0.308925	0.67465	0.779987	no
PBANKA_061820	berg06:703922-710533	wtsch	p14sch	OK	56.1677	54.2559	-0.0499614	-0.102965	0.8745	0.921315	no
PBANKA_061830	berg06:711394-712924	wtsch	p14sch	OK	27.6825	25.3181	-0.128804	-0.273872	0.7267	0.818932	no
PBANKA_061840	berg06:713136-714120	wtsch	p14sch	OK	150.773	135.839	-0.150488	-0.423561	0.61235	0.73073	no
PBANKA_061850	berg06:715500-723262	wtsch	p14sch	OK	12.2751	12.9519	0.0774225	0.187722	0.7858	0.861674	no
PBANKA_061860	berg06:725299-726007	wtsch	p14sch	OK	389.005	327.873	-0.246655	-0.676012	0.43715	0.576859	no
PBANKA_061870	berg06:726822-729486	wtsch	p14sch	OK	11.0615	9.90682	-0.159047	-0.365091	0.6218	0.738419	no
PBANKA_061880	berg06:730621-732997	wtsch	p14sch	OK	59.5851	64.753	0.119994	0.278256	0.69145	0.792552	no
PBANKA_061890	berg06:733750-734985	wtsch	p14sch	OK	110.386	92.8856	-0.249035	-0.621068	0.40115	0.54142	no
PBANKA_061900	berg06:735598-737893	wtsch	p14sch	OK	41.9528	49.3002	0.232827	0.537163	0.43135	0.571213	no
PBANKA_061910	berg06:738543-739318	wtsch	p14sch	OK	1374.22	1104.09	-0.315762	-0.765619	0.35195	0.491795	no
PBANKA_061920	berg06:742114-743554	wtsch	p14sch	OK	137.38	170.409	0.310834	0.621118	0.36165	0.501727	no
PBANKA_061930	berg06:744950-745618	wtsch	p14sch	OK	476.836	423.395	-0.17149	-0.868152	0.55865	0.686498	no
PBANKA_061940	berg06:746369-746875	wtsch	p14sch	OK	898.331	826.652	-0.119967	-1.10935	0.69345	0.79405	no
PBANKA_061950	berg06:748031-748697	wtsch	p14sch	OK	36.1776	47.6579	0.397617	1.08425	0.2399	0.367994	no
PBANKA_061960	berg06:750056-751214	wtsch	p14sch	OK	6.80535	7.67151	0.17284	0.32739	0.6829	0.786209	no
PBANKA_061970	berg06:752211-753846	wtsch	p14sch	OK	196.81	224.381	0.189149	0.332251	0.63375	0.748221	no
PBANKA_061980	berg06:754706-757844	wtsch	p14sch	OK	23.6934	29.4697	0.314749	0.769812	0.27755	0.411018	no
PBANKA_061990	berg06:758549-759952	wtsch	p14sch	OK	131.983	121.409	-0.120481	-0.276361	0.6897	0.791246	no
PBANKA_062000	berg06:760516-761523	wtsch	p14sch	OK	87.0281	76.6762	-0.182703	-0.436922	0.5281	0.66011	no
PBANKA_062010	berg06:762536-764348	wtsch	p14sch	OK	223.392	227.53	0.0264747	0.0546526	0.93605	0.960443	no
PBANKA_062020	berg06:765385-765829	wtsch	p14sch	OK	723.589	677.491	-0.0949689	-0.773432	0.75175	0.837032	no
PBANKA_062030	berg06:766618-768283	wtsch	p14sch	OK	333.663	361.303	0.114815	0.206269	0.7472	0.833865	no
PBANKA_062040	berg06:768665-770799	wtsch	p14sch	OK	360.3	372.176	0.0467841	0.0977918	0.89	0.931416	no
PBANKA_062050	berg06:771646-772654	wtsch	p14sch	OK	59.9397	51.0409	-0.231858	-0.559849	0.4398	0.579389	no
PBANKA_062060	berg06:773377-774739	wtsch	p14sch	OK	31.4638	36.9822	0.23314	0.53368	0.44995	0.589095	no
PBANKA_062070	berg06:775545-776948	wtsch	p14sch	OK	40.5445	44.759	0.142674	0.330058	0.64915	0.760203	no
PBANKA_062080	berg06:778455-780135	wtsch	p14sch	OK	38.5513	36.717	-0.0703309	-0.14693	0.81465	0.881435	no
PBANKA_062090	berg06:780522-783891	wtsch	p14sch	OK	90.3082	81.9032	-0.140937	-0.248118	0.67925	0.783331	no
PBANKA_062100	berg06:784891-785557	wtsch	p14sch	OK	127.137	139.46	0.133471	0.376159	0.648	0.759308	no
PBANKA_062110	berg06:786807-787550	wtsch	p14sch	OK	30.4381	23.8047	-0.354634	-0.925915	0.39615	0.536393	no
PBANKA_062120	berg06:788189-790562	wtsch	p14sch	OK	7.18408	9.2698	0.367735	0.795377	0.2921	0.427584	no
PBANKA_062130	berg06:792331-797820	wtsch	p14sch	OK	95.0171	102.279	0.106257	0.167108	0.78865	0.863623	no
PBANKA_062140	berg06:798180-801886	wtsch	p14sch	OK	136.103	132.062	-0.0434836	-0.0834598	0.8943	0.934097	no
PBANKA_062150	berg06:804069-808989	wtsch	p14sch	OK	9.09495	8.47574	-0.101728	-0.254652	0.7398	0.828368	no
PBANKA_062160	berg06:810152-812383	wtsch	p14sch	OK	74.8272	67.5023	-0.148626	-0.295591	0.6242	0.740404	no
PBANKA_062170	berg06:815835-817104	wtsch	p14sch	OK	18.7129	15.7921	-0.244823	-0.56543	0.49085	0.626906	no
PBANKA_062180	berg06:818000-819188	wtsch	p14sch	OK	16.355	19.4376	0.24912	0.543165	0.50735	0.641818	no
PBANKA_062190	berg06:820007-820447	wtsch	p14sch	OK	111.866	130.514	0.222429	0.846467	0.508	0.642396	no
PBANKA_062200	berg06:821127-822603	wtsch	p14sch	OK	94.551	144.48	0.611707	1.43674	0.0606	0.122038	no
PBANKA_062210	berg06:823052-828660	wtsch	p14sch	OK	36.2025	43.9308	0.279144	0.534881	0.4036	0.543856	no
PBANKA_062220	berg06:830691-840737	wtsch	p14sch	OK	27.9323	23.7814	-0.232104	-0.497295	0.46865	0.606528	no
PBANKA_062230	berg06:841818-843343	wtsch	p14sch	OK	45.0616	44.7741	-0.00923231	-0.021267	0.97555	0.985202	no
PBANKA_062240	berg06:845931-852273	wtsch	p14sch	OK	201.094	210.086	0.0631063	0.0802486	0.88425	0.927554	no
PBANKA_062250	berg06:853086-855723	wtsch	p14sch	OK	45.1982	45.0074	-0.00610461	-0.0137355	0.9829	0.989635	no
PBANKA_062260	berg06:857219-861508	wtsch	p14sch	OK	28.9458	33.213	0.198392	0.485952	0.5181	0.651244	no
PBANKA_062270	berg06:861938-862804	wtsch	p14sch	OK	215.236	186.495	-0.206777	-0.659344	0.4851	0.621614	no
PBANKA_062280	berg06:863224-865823	wtsch	p14sch	OK	113.845	110.83	-0.0387251	-0.0819917	0.90445	0.940707	no
PBANKA_062290	berg06:869395-870148	wtsch	p14sch	OK	574.579	533.757	-0.106323	-0.588342	0.7405	0.828843	no
PBANKA_062300	berg06:883628-884615	wtsch	p14sch	OK	1283.26	774.928	-0.727675	-1.30933	0.0858	0.161942	no
PBANKA_062310	berg06:888659-891211	wtsch	p14sch	OK	1277.82	1092.08	-0.226606	-0.272933	0.6382	0.751619	no
PBANKA_062315	berg06:894289-894732	wtsch	p14sch	OK	774.814	756.57	-0.0343765	-0.259308	0.9114	0.94499	no
PBANKA_062320	berg06:896866-898603	wtsch	p14sch	OK	597.349	415.953	-0.522154	-0.814542	0.1801	0.293966	no
PBANKA_062330	berg06:899705-900832	wtsch	p14sch	OK	1214.85	811.874	-0.581451	-0.989169	0.1622	0.270469	no
PBANKA_062340	berg06:904181-905820	wtsch	p14sch	OK	350.44	288.213	-0.282034	-0.546419	0.43195	0.571809	no
PBANKA_062345	berg06:907819-908485	wtsch	p14sch	OK	1413.36	1556.59	0.139265	0.485268	0.67135	0.777483	no
PBANKA_062350	berg06:913400-915178	wtsch	p14sch	OK	875.54	556.481	-0.653841	-1.06703	0.1297	0.226207	no
PBANKA_062360	berg06:919135-920268	wtsch	p14sch	NOTEST	0	0	0	0	1	1	no
PBANKA_062370	berg06:924926-927374	wtsch	p14sch	NOTEST	0	0	0	0	1	1	no
PBANKA_062380	berg06:933324-934324	wtsch	p14sch	OK	4.60536	0.795812	-2.53281	-2.85989	0.01175	0.0308941	yes
PBANKA_062390	berg06:938385-939473	wtsch	p14sch	OK	2.63207	4.10983	0.642884	0.91949	0.2356	0.362992	no
PBANKA_070010	berg07:781-1920	wtsch	p14sch	OK	16.267	9.33775	-0.800799	-1.58081	0.04255	0.0911008	no
PBANKA_070020	berg07:5054-6220	wtsch	p14sch	OK	19.3474	22.7657	0.234717	0.538429	0.50285	0.637857	no
PBANKA_070030	berg07:9040-10317	wtsch	p14sch	OK	3.95132	4.3053	0.12378	0.201594	0.80545	0.875227	no
PBANKA_070040	berg07:12513-13478	wtsch	p14sch	NOTEST	0.545554	1.10162	1.01383	0	1	1	no
PBANKA_070050	berg07:14704-16196	wtsch	p14sch	OK	1.65815	2.69092	0.698528	0.874397	0.2782	0.411801	no
PBANKA_070060	berg07:21523-22376	wtsch	p14sch	OK	226.377	190.77	-0.246894	-0.703174	0.41015	0.550453	no
PBANKA_070070	berg07:23678-24507	wtsch	p14sch	OK	446.689	386.547	-0.20863	-0.57596	0.5	0.635243	no
PBANKA_070080	berg07:33951-34842	wtsch	p14sch	OK	59.7829	56.4346	-0.0831513	-0.211429	0.7775	0.855896	no
PBANKA_070090	berg07:36691-39951	wtsch	p14sch	OK	59.5299	56.012	-0.0878775	-0.169629	0.7998	0.87126	no
PBANKA_070100	berg07:42733-44234	wtsch	p14sch	OK	515.154	342.724	-0.587954	-0.973575	0.1385	0.238378	no
PBANKA_070110	berg07:45594-46274	wtsch	p14sch	OK	693.818	605.09	-0.197408	-0.601963	0.51635	0.649708	no
PBANKA_070120	berg07:49558-57040	wtsch	p14sch	OK	42.2648	62.1481	0.556252	0.923277	0.13225	0.229797	no
PBANKA_070130	berg07:57619-58984	wtsch	p14sch	OK	27.1841	35.3385	0.378479	0.88643	0.2324	0.359135	no
PBANKA_070140	berg07:59891-60527	wtsch	p14sch	OK	191.292	186.493	-0.036657	-0.192311	0.9136	0.946347	no
PBANKA_070150	berg07:61886-62705	wtsch	p14sch	OK	77.7719	63.9926	-0.281344	-0.660708	0.35385	0.493742	no
PBANKA_070160	berg07:63803-65347	wtsch	p14sch	OK	122.028	121.394	-0.00752077	-0.0185023	0.97975	0.987836	no
PBANKA_070170	berg07:66379-71405	wtsch	p14sch	OK	11.1268	10.3339	-0.10666	-0.25791	0.72425	0.817145	no
PBANKA_070180	berg07:73978-74809	wtsch	p14sch	OK	240.141	207.833	-0.208462	-0.621506	0.48105	0.617949	no
PBANKA_070190	berg07:77181-79059	wtsch	p14sch	OK	123.787	124.645	0.00997312	0.0169784	0.98045	0.988211	no
PBANKA_070200	berg07:79940-82895	wtsch	p14sch	OK	59.6686	72.8213	0.287389	0.614474	0.3653	0.505395	no
PBANKA_070210	berg07:85286-87106	wtsch	p14sch	OK	16.5799	19.5726	0.239404	0.544287	0.4633	0.601545	no
PBANKA_070220	berg07:87975-89435	wtsch	p14sch	OK	47.7823	47.0764	-0.0214726	-0.0544138	0.94365	0.96546	no
PBANKA_070230	berg07:90843-92115	wtsch	p14sch	OK	28.6415	28.7691	0.00641315	0.0155763	0.98435	0.99051	no
PBANKA_070240	berg07:93625-95251	wtsch	p14sch	OK	171.394	186.445	0.121429	0.26058	0.69875	0.797964	no
PBANKA_070250	berg07:95508-99120	wtsch	p14sch	OK	12.8099	13.4103	0.0660819	0.146326	0.82265	0.887139	no
PBANKA_070260	berg07:99742-102595	wtsch	p14sch	OK	2.68108	2.50562	-0.0976443	-0.184814	0.8254	0.889135	no
PBANKA_070270	berg07:102780-104076	wtsch	p14sch	OK	120.446	126.788	0.0740262	0.195972	0.80285	0.873432	no
PBANKA_070280	berg07:106463-108021	wtsch	p14sch	OK	1422.39	1286.78	-0.144544	-0.234022	0.7108	0.807035	no
PBANKA_070290	berg07:108956-115091	wtsch	p14sch	OK	121.266	110.802	-0.130188	-0.21163	0.73885	0.827711	no
PBANKA_070300	berg07:118508-120244	wtsch	p14sch	OK	5.62391	6.7439	0.262009	0.481343	0.49735	0.632763	no
PBANKA_070310	berg07:120897-125399	wtsch	p14sch	OK	20.1158	19.2824	-0.0610474	-0.134266	0.8366	0.896549	no
PBANKA_070320	berg07:125884-126838	wtsch	p14sch	OK	110.835	95.6023	-0.2133	-0.573467	0.46615	0.604278	no
PBANKA_070330	berg07:127993-128635	wtsch	p14sch	OK	197.97	221.906	0.164662	0.483164	0.5909	0.71332	no
PBANKA_070340	berg07:129168-130359	wtsch	p14sch	OK	100.293	98.5477	-0.0253241	-0.060247	0.933	0.958421	no
PBANKA_070350	berg07:131101-134164	wtsch	p14sch	OK	134.424	178.206	0.406752	0.743407	0.2534	0.383713	no
PBANKA_070360	berg07:134841-138063	wtsch	p14sch	OK	32.4617	35.4365	0.1265	0.314148	0.66755	0.774511	no
PBANKA_070370	berg07:139178-142394	wtsch	p14sch	OK	92.7012	98.9971	0.0947977	0.205705	0.7625	0.844957	no
PBANKA_070380	berg07:142947-145416	wtsch	p14sch	OK	37.1056	40.5368	0.127594	0.304665	0.66275	0.770961	no
PBANKA_070390	berg07:148239-149782	wtsch	p14sch	OK	950.094	794.335	-0.258323	-0.376651	0.46955	0.607413	no
PBANKA_070391	berg07:148239-149782	wtsch	p14sch	NOTEST	0	0	0	0	1	1	no
PBANKA_070400	berg07:150570-151395	wtsch	p14sch	OK	15.9221	15.3428	-0.0534708	-0.118371	0.8919	0.932634	no
PBANKA_070410	berg07:152354-156011	wtsch	p14sch	OK	66.0885	66.4091	0.00698222	0.0140695	0.9837	0.9901	no
PBANKA_070420	berg07:158203-160138	wtsch	p14sch	OK	141.547	133.564	-0.0837526	-0.222891	0.7753	0.854268	no
PBANKA_070430	berg07:160657-161782	wtsch	p14sch	OK	118.496	120.462	0.0237376	0.0555116	0.93235	0.958017	no
PBANKA_070440	berg07:163780-165089	wtsch	p14sch	OK	59.837	74.2063	0.310504	0.765722	0.29275	0.428283	no
PBANKA_070450	berg07:167564-190007	wtsch	p14sch	OK	18.8264	18.9508	0.00949663	0.0164417	0.97915	0.987443	no
PBANKA_070460	berg07:190571-193151	wtsch	p14sch	OK	20.9651	19.257	-0.122608	-0.269854	0.67995	0.783842	no
PBANKA_070470	berg07:194260-195724	wtsch	p14sch	OK	98.1477	117.973	0.26543	0.521353	0.43285	0.57272	no
PBANKA_070480	berg07:197498-198659	wtsch	p14sch	OK	572.613	827.146	0.530581	1.07032	0.15835	0.265366	no
PBANKA_070490	berg07:199728-200598	wtsch	p14sch	OK	754.692	903.594	0.259788	0.525321	0.4752	0.612716	no
PBANKA_070500	berg07:201436-201694	wtsch	p14sch	OK	41.9126	46.0948	0.13722	0.594354	0.78025	0.857824	no
PBANKA_070510	berg07:202230-204123	wtsch	p14sch	OK	139.117	116.427	-0.256883	-0.528885	0.41435	0.554656	no
PBANKA_070520	berg07:205212-206309	wtsch	p14sch	OK	261.777	231.382	-0.17806	-0.74887	0.545	0.674674	no
PBANKA_070530	berg07:207000-207456	wtsch	p14sch	OK	74.7897	76.412	0.030959	0.103989	0.9235	0.952511	no
PBANKA_070540	berg07:207871-208691	wtsch	p14sch	OK	61.584	57.7492	-0.0927555	-0.265302	0.7814	0.858666	no
PBANKA_070550	berg07:209306-210548	wtsch	p14sch	OK	21.4893	28.939	0.429395	0.884128	0.2923	0.427787	no
PBANKA_070560	berg07:211288-216074	wtsch	p14sch	OK	177.369	200.317	0.175526	0.273236	0.65065	0.761441	no
PBANKA_070570	berg07:218837-221945	wtsch	p14sch	OK	37.352	39.415	0.0775584	0.198718	0.7892	0.86398	no
PBANKA_070580	berg07:222256-225640	wtsch	p14sch	OK	69.9034	70.7878	0.0181381	0.0397644	0.9554	0.972822	no
PBANKA_070590	berg07:226366-229973	wtsch	p14sch	OK	67.5004	60.3577	-0.161358	-0.421072	0.57965	0.704079	no
PBANKA_070600	berg07:231025-232349	wtsch	p14sch	OK	72.2694	65.6897	-0.137717	-0.364979	0.6455	0.757247	no
PBANKA_070610	berg07:233388-234686	wtsch	p14sch	OK	11.6199	9.1645	-0.34247	-0.656105	0.38205	0.522363	no
PBANKA_070620	berg07:235575-237240	wtsch	p14sch	OK	13.4546	11.3501	-0.245399	-0.533892	0.47315	0.610779	no
PBANKA_070630	berg07:238086-240339	wtsch	p14sch	OK	11.7096	13.2182	0.174835	0.364141	0.5827	0.706686	no
PBANKA_070640	berg07:240763-244443	wtsch	p14sch	OK	43.0079	42.8142	-0.00651341	-0.0159964	0.9812	0.988622	no
PBANKA_070650	berg07:245610-246831	wtsch	p14sch	OK	8.90169	7.62915	-0.222558	-0.409034	0.5676	0.694153	no
PBANKA_070660	berg07:247837-250225	wtsch	p14sch	OK	4.82813	5.08661	0.0752408	0.13038	0.83955	0.898564	no
PBANKA_070670	berg07:251482-252442	wtsch	p14sch	OK	439.738	457.937	0.0585046	0.122268	0.86175	0.913084	no
PBANKA_070680	berg07:253408-255349	wtsch	p14sch	OK	24.1573	25.929	0.102109	0.248599	0.7355	0.825354	no
PBANKA_070690	berg07:256569-257121	wtsch	p14sch	OK	174.206	129.274	-0.430367	-4.04834	0.3646	0.504669	no
PBANKA_070700	berg07:257864-259151	wtsch	p14sch	OK	7.64055	7.10437	-0.10497	-0.200653	0.79335	0.867051	no
PBANKA_070710	berg07:260257-261742	wtsch	p14sch	OK	1169.31	1315.78	0.17025	0.265559	0.6929	0.793651	no
PBANKA_070720	berg07:262187-264236	wtsch	p14sch	OK	16.5134	23.3779	0.501512	1.0237	0.1428	0.24439	no
PBANKA_070730	berg07:264951-269130	wtsch	p14sch	OK	232.495	204.667	-0.183917	-0.311762	0.62035	0.737235	no
PBANKA_070740	berg07:272525-273568	wtsch	p14sch	OK	504.534	326.78	-0.626632	-1.25098	0.08475	0.160272	no
PBANKA_070750	berg07:275801-277158	wtsch	p14sch	OK	75.539	73.7804	-0.0339831	-0.0845886	0.9117	0.945161	no
PBANKA_070760	berg07:277910-282250	wtsch	p14sch	OK	13.5311	14.3723	0.0870168	0.205	0.7679	0.8489	no
PBANKA_070770	berg07:284076-287517	wtsch	p14sch	OK	752.526	769.236	0.0316842	0.0330697	0.955	0.972584	no
PBANKA_070780	berg07:288009-288978	wtsch	p14sch	OK	51.4371	47.4479	-0.116466	-0.295234	0.6967	0.796496	no
PBANKA_070790	berg07:291051-293742	wtsch	p14sch	OK	5.69914	6.35129	0.156307	0.320277	0.6654	0.772906	no
PBANKA_070800	berg07:294033-296443	wtsch	p14sch	OK	161.537	141.562	-0.190428	-0.349551	0.566	0.692892	no
PBANKA_070810	berg07:298986-300125	wtsch	p14sch	OK	115.062	157.811	0.455788	1.41513	0.1295	0.225929	no
PBANKA_070820	berg07:300202-303582	wtsch	p14sch	OK	26.6147	35.3181	0.408183	0.976735	0.19585	0.314032	no
PBANKA_070840	berg07:305145-305608	wtsch	p14sch	OK	198.865	200.492	0.011754	0.0715631	0.97625	0.98561	no
PBANKA_070850	berg07:305984-310155	wtsch	p14sch	OK	5.67038	8.11064	0.516372	1.06563	0.1217	0.214958	no
PBANKA_070860	berg07:310717-311896	wtsch	p14sch	OK	13.8001	12.4173	-0.152319	-0.312629	0.67545	0.78047	no
PBANKA_070870	berg07:312347-313139	wtsch	p14sch	OK	14.1159	13.4252	-0.0723744	-0.152668	0.8582	0.910721	no
PBANKA_070880	berg07:313610-315522	wtsch	p14sch	OK	97.4652	97.6565	0.00282887	0.00599608	0.9921	0.994971	no
PBANKA_070890	berg07:316152-316879	wtsch	p14sch	OK	189.531	176.394	-0.103637	-0.444701	0.7486	0.834821	no
PBANKA_070900	berg07:317423-317938	wtsch	p14sch	OK	1215.02	1048.5	-0.212646	-1.74219	0.46505	0.60326	no
PBANKA_070910	berg07:319597-320230	wtsch	p14sch	OK	919.163	810.068	-0.182278	-0.64479	0.56915	0.695593	no
PBANKA_070920	berg07:321963-323706	wtsch	p14sch	OK	34.7096	28.6158	-0.27852	-0.657109	0.3565	0.496464	no
PBANKA_070930	berg07:324565-325261	wtsch	p14sch	OK	8.22397	7.44323	-0.143906	-0.28153	0.77235	0.852145	no
PBANKA_070940	berg07:326362-327114	wtsch	p14sch	OK	2171.82	1624.11	-0.419258	-1.58606	0.24445	0.373269	no
PBANKA_070950	berg07:330277-332844	wtsch	p14sch	OK	83.5381	84.1079	0.00980699	0.0212945	0.9756	0.985234	no
PBANKA_070960	berg07:333083-333746	wtsch	p14sch	OK	189.135	224.413	0.246737	0.742133	0.404	0.544242	no
PBANKA_070970	berg07:335472-338045	wtsch	p14sch	OK	60.1563	60.8962	0.0176366	0.0392925	0.95345	0.971695	no
PBANKA_070980	berg07:341142-343225	wtsch	p14sch	OK	87.949	88.6617	0.0116441	0.0283772	0.96875	0.981001	no
PBANKA_070990	berg07:346180-350028	wtsch	p14sch	OK	9.77327	9.85048	0.0113539	0.0262546	0.9682	0.980706	no
PBANKA_071000	berg07:350381-352526	wtsch	p14sch	OK	11.253	9.68336	-0.216732	-0.496189	0.5149	0.648426	no
PBANKA_071010	berg07:352997-356261	wtsch	p14sch	OK	106.094	101.771	-0.0600072	-0.115498	0.8534	0.907753	no
PBANKA_071020	berg07:357428-359044	wtsch	p14sch	OK	28.9665	28.7129	-0.0126876	-0.0314023	0.96635	0.979537	no
PBANKA_071030	berg07:360137-362255	wtsch	p14sch	OK	33.0575	37.5147	0.182475	0.448628	0.54485	0.674561	no
PBANKA_071040	berg07:363539-365094	wtsch	p14sch	OK	18.0874	15.1531	-0.255373	-0.57815	0.449	0.588175	no
PBANKA_071050	berg07:367975-369676	wtsch	p14sch	OK	12.078	12.3731	0.034834	0.0846235	0.91945	0.950031	no
PBANKA_071060	berg07:372682-374473	wtsch	p14sch	OK	20.3595	19.9013	-0.0328387	-0.0739385	0.9117	0.945161	no
PBANKA_071070	berg07:375682-377231	wtsch	p14sch	OK	21.6496	23.1591	0.0972377	0.227123	0.7673	0.84841	no
PBANKA_071080	berg07:378494-384653	wtsch	p14sch	OK	62.2448	64.3515	0.0480217	0.0898622	0.8839	0.927375	no
PBANKA_071090	berg07:385615-386379	wtsch	p14sch	OK	235.312	202.716	-0.215117	-1.14946	0.5179	0.65108	no
PBANKA_071100	berg07:387050-392854	wtsch	p14sch	OK	7.74282	11.7592	0.602861	1.29816	0.0568	0.115762	no
[truncated: 3,754 more rows]

## Sheet: FPKM values
	wtag_0	wtag_1	wtag_2	p14ag_0	p14ag_1	p14ag_2	wtsch_0	wtsch_1	wtsch_2	p14sch_0	p14sch_1	p14sch_2
[truncated: 5,127 more rows]
